# Supplementary material for: Pathogen effectors and plant immunity determine specialization of the blast fungus to rice subspecies
Source: eLife. 2016 Dec 23;5:e19377. doi: 10.7554/eLife.19377 (PMC5182064; doi:10.7554/eLife.19377)
Supplement: Figure 1—source data 1. — For each of the 215 Magnaporthe oryzae isolate, the name of the variety on which it was collected is indicated and the rice subspecies is indicated (indica or japonica). The ‘pyrm’ columns represent microsatellites names from Saleh et al. (2014). Other informations like GPS position, altitude and town where the isolates were collected are also indicated. DOI: http://dx.doi.org/10.7554/eLife.19377.004 [file elife-19377-fig1-data1.xlsx]

## Sheet: Feuil1
Isolates	Variety	Rice type (Japonica/Indica)	pyrms233	pyrms319	pyrms37	pyrms427	pyrms47	pyrms607	pyrms63	pyrms657	pyrms77B	pyrms83B	Town	GPS position	Altitude (m)
CH1173	Xiao Gu	Indica	262	287	199	217	167	284	151	999	198	115	Yuanyang Xinjie	N23.07162E102.45065	1576.10
CH1174	Xiao Gu	Indica	262	999	199	217	167	284	151	999	198	115	Yuanyang Xinjie	N23.07162E102.45065	1576.10
CH1176	Xiao Gu	Indica	262	287	199	217	167	284	151	999	198	115	Yuanyang Xinjie	N23.07162E102.45067	1576.10
CH1177	Li Jiao Gu	Indica	274	287	199	217	167	284	169	170	220	112	Yuanyang Xinjie	N23.07105E102.44885	1625.80
CH1178	Li Jiao Gu	Indica	262	287	199	217	167	284	151	999	198	115	Yuanyang Xinjie	N23.07105E102.44885	1625.80
CH1179	Li Jiao Gu	Indica	262	287	199	217	167	284	151	999	198	115	Yuanyang Xinjie	N23.07105E102.44885	1625.80
CH1180	Li Jiao Gu	Indica	259	287	197	225	163	278	169	999	999	115	Yuanyang Xinjie	N23.07105E102.44885	1625.80
CH1181	Li Jiao Gu	Indica	274	287	199	217	167	284	169	170	999	112	Yuanyang Xinjie	N23.07105E102.44885	1625.80
CH1182	Ai Zhe Gu	Indica	262	287	199	217	167	284	151	168	198	115	Yuanyang Xinjie	N23.07219E102.45132	1552.60
CH1183	Ai Zhe Gu	Indica	262	287	199	217	167	284	151	168	198	112	Yuanyang Xinjie	N23.07219E102.45132	1552.60
CH1184	Ai Zhe Gu	Indica	259	287	199	215	163	281	149	168	194	112	Yuanyang Xinjie	N23.07219E102.45132	1552.60
CH1185	Ai Zhe Gu	Indica	259	287	199	213	165	281	149	168	194	112	Yuanyang Xinjie	N23.07219E102.45132	1552.60
CH1186	Ai Zhe Gu	Indica	259	287	199	213	165	281	149	168	194	112	Yuanyang Xinjie	N23.07219E102.45132	1552.60
CH1187	Ai Zhe Gu	Indica	262	287	199	217	167	284	151	170	198	112	Yuanyang Xinjie	N23.07219E102.45132	1552.60
CH1188	Ai Zhe Gu	Indica	259	287	199	215	163	281	149	168	194	112	Yuanyang Xinjie	N23.07219E102.45132	1552.60
CH1189	Xiao Gu	Indica	253	284	197	215	167	284	151	168	194	112	Yuanyang Xinjie	N23.07113E102.44888	1625.00
CH1190	Xiao Gu	Indica	259	287	199	213	165	281	149	168	194	112	Yuanyang Xinjie	N23.07113E102.44888	1625.00
CH1192	Xiao Gu	Indica	259	287	199	213	165	281	149	168	194	112	Yuanyang Xinjie	N23.07113E102.44888	1625.00
CH1193	Xiao Gu	Indica	274	287	199	217	169	284	169	170	220	112	Yuanyang Xinjie	N23.07113E102.44888	1625.00
CH1195	Xiao Gu	Indica	253	287	197	211	165	284	151	168	194	112	Yuanyang Xinjie	N23.07119E102.44890	1620.90
CH1197	Xiao Gu	Indica	262	287	199	217	167	284	151	170	198	112	Yuanyang Xinjie	N23.07119E102.44890	1620.90
CH1204	Huang Pi Nuo	Japonica	259	287	199	213	165	281	149	168	194	112	Yuanyang Xinjie	N23.07163E102.45065	1573.30
CH1205	Huang Pi Nuo	Japonica	259	287	199	213	165	281	149	168	194	112	Yuanyang Xinjie	N23.07163E102.45065	1573.30
CH1206	Huang Pi Nuo	Japonica	259	287	199	213	165	281	149	168	194	999	Yuanyang Xinjie	N23.07163E102.45065	1573.30
CH1207	Huang Pi Nuo	Japonica	259	287	199	213	165	281	149	168	194	112	Yuanyang Xinjie	N23.07163E102.45065	1573.30
CH1208	Huang Pi Nuo	Japonica	268	287	197	219	167	281	149	168	194	112	Yuanyang Xinjie	N23.07163E102.45065	1573.30
CH1209	Huang Pi Nuo	Japonica	259	287	199	213	165	281	149	999	194	112	Yuanyang Xinjie	N23.07163E102.45065	1573.30
CH1211	Huang Pi Nuo	Japonica	259	287	199	213	165	281	149	168	194	112	Yuanyang Xinjie	N23.07163E102.45065	1573.30
CH1212	Huang Pi Nuo	Japonica	259	287	199	213	165	260	149	168	194	999	Yuanyang Xinjie	N23.07256E102.45152	1552.60
CH1213	Huang Pi Nuo	Japonica	259	287	199	213	165	999	999	168	194	999	Yuanyang Xinjie	N23.07256E102.45152	1552.60
CH1214	Huang Pi Nuo	Japonica	259	287	199	215	165	999	149	168	194	999	Yuanyang Xinjie	N23.07256E102.45152	1552.60
CH1215	Huang Pi Nuo	Japonica	259	287	199	213	165	281	149	168	196	121	Yuanyang Xinjie	N23.07256E102.45152	1552.60
CH1220	Huang Pi Nuo	Japonica	259	287	199	213	165	999	149	168	194	999	Yuanyang Xinjie	N23.07219E102.45132	1552.60
CH1221	Huang Pi Nuo	Japonica	259	287	199	213	165	999	149	168	194	112	Yuanyang Xinjie	N23.07219E102.45132	1552.60
CH1222	Huang Pi Nuo	Japonica	259	287	199	215	163	281	149	168	194	112	Yuanyang Xinjie	N23.07219E102.45132	1552.60
CH1223	Huang Pi Nuo	Japonica	259	287	199	213	165	281	149	168	194	112	Yuanyang Xinjie	N23.07219E102.45132	1552.60
CH1289	Zao Gu	Indica	262	287	199	217	167	284	151	168	198	115	Yuanyang Xinjie	N23.07182E102.46336	1857.1
CH1294	Zao Gu	Indica	280	287	199	221	167	284	167	170	226	127	Yuanyang Xinjie	N23.06140E102.46052	1865.3
CH1295	Zao Gu	Indica	280	287	199	221	167	284	167	170	218	127	Yuanyang Xinjie	N23.06140E102.46052	1865.3
CH1296	Zao Gu	Indica	253	284	199	213	163	281	151	166	214	106	Yuanyang Xinjie	N23.06140E102.46052	1865.3
CH1297	Zao Gu	Indica	274	287	199	219	167	284	169	170	226	112	Yuanyang Xinjie	N23.06140E102.46052	1865.3
CH1298	Huang Ke Nuo/similar to Huang Pi Nuo	Japonica	259	287	199	213	165	281	149	168	194	112	Yuanyang Xinjie	N23.05359E102.48093	1798
CH1299	Huang Ke Nuo/similar to Huang Pi Nuo	Japonica	259	287	199	213	165	281	149	168	194	112	Yuanyang Xinjie	N23.05359E102.48093	1798
CH1300	Huang Ke Nuo/similar to Huang Pi Nuo	Japonica	259	287	199	213	165	281	149	168	194	112	Yuanyang Xinjie	N23.05359E102.48093	1798
CH1301	Huang Ke Nuo/similar to Huang Pi Nuo	Japonica	259	287	197	211	163	278	147	168	194	121	Yuanyang Xinjie	N23.05359E102.48093	1798
CH1303	Hei Gu	Indica	268	284	199	217	167	284	161	168	208	109	Yuanyang Xinjie	N23.05410E102.49460	1870.1
CH1304	Hei Gu	Indica	268	284	199	219	167	284	161	168	208	109	Yuanyang Xinjie	N23.05410E102.49460	1870.1
CH1305	Hei Gu	Indica	268	284	199	217	167	284	161	168	208	109	Yuanyang Xinjie	N23.05410E102.49460	1870.1
CH1307	Zao Gu	Indica	274	287	199	221	167	284	169	170	238	112	Yuanyang Xinjie	N23.05580E102.49514	1846.4
CH1308	Zao Gu	Indica	253	284	199	215	163	281	151	166	194	109	Yuanyang Xinjie	N23.05580E102.49514	1846.4
CH1309	Zao Gu	Indica	274	287	199	219	167	284	169	170	220	112	Yuanyang Xinjie	N23.05580E102.49514	1846.4
CH1310	Zao Gu	Indica	274	287	199	221	167	284	169	170	238	112	Yuanyang Xinjie	N23.05580E102.49514	1846.4
CH1311	Acuce	Indica	253	284	199	213	163	281	151	166	214	109	Yuanyang Xinjie	N23.05135E102.47730	1841
CH1313	Acuce	Indica	253	284	199	213	163	281	151	166	214	109	Yuanyang Xinjie	N23.05135E102.47730	1841
CH1314	Acuce	Indica	253	284	199	213	163	281	151	166	214	109	Yuanyang Xinjie	N23.05135E102.47730	1841
CH1317	Acuce	Indica	253	284	197	213	165	284	151	168	194	112	Yuanyang Xinjie	N23.06130E102.45875	1844.3
CH1318	Acuce	Indica	274	287	199	217	167	284	169	170	220	112	Yuanyang Xinjie	N23.06130E102.45875	1844.3
CH1320	Acuce	Indica	262	287	199	223	169	284	999	170	198	115	Yuanyang Xinjie	N23.07270E102.46378	1901.7
CH1321	Acuce	Indica	274	287	199	221	167	284	169	170	220	112	Yuanyang Xinjie	N23.05359E102.48047	1818.2
CH1322	A Zhe Che	Indica	262	287	199	217	167	284	151	168	198	115	Yuanyang Xinjie	N23.07105E102.44885	1625.8
CH1324	Acuce	Indica	253	284	199	215	167	287	149	166	192	109	Yuanyang Xinjie	N23.05359E102.48047	1818.2
CH1325	Acuce	Indica	262	287	199	217	167	284	151	168	198	115	Yuanyang Xinjie	N23.05410E102.49460	1870.1
CH1326	Acuce	Indica	274	287	199	225	167	281	169	170	226	112	Yuanyang Xinjie	N23.05410E102.49460	1870.1
CH1327	Acuce	Indica	274	287	199	221	167	287	169	170	226	112	Yuanyang Xinjie	N23.05410E102.49460	1870.1
CH1328	Acuce	Indica	262	287	199	217	167	284	151	168	198	115	Yuanyang Xinjie	N23.05410E102.49460	1870.1
CH1332	Leng Shui Gu	Indica	259	284	199	215	175	284	161	162	999	109	Yuanyang Xinjie	N23.05442E102.49505	1875.7
CH1333	Huang Pi Nuo	Japonica	259	287	199	213	165	281	149	168	194	112	Yuanyang Xinjie	N23.05109E102.4827	1823.7
CH1334	Huang Pi Nuo	Japonica	259	287	199	213	165	281	149	168	194	112	Yuanyang Xinjie	N23.05109E102.4827	1823.7
CH1335	Huang Pi Nuo	Japonica	259	287	199	213	165	281	149	168	194	112	Yuanyang Xinjie	N23.05109E102.4827	1823.7
CH1336	Acuce	Indica	262	287	199	217	167	284	151	168	198	115	Yuanyang Xinjie	N23.05298E102.48357	1765.5
CH1337	Acuce	Indica	259	287	199	213	165	281	149	168	194	112	Yuanyang Xinjie	N23.05298E102.48357	1765.5
CH1338	Acuce	Indica	259	287	199	213	165	281	149	168	194	112	Yuanyang Xinjie	N23.05298E102.48357	1765.5
CH1340	Acuce	Indica	274	287	199	221	167	284	169	170	226	112	Yuanyang Xinjie	N23.05298E102.48357	1765.5
CH1341	Zao Gu	Indica	274	287	199	217	167	284	169	170	220	112	Yuanyang Xinjie	N23.05368E102.48204	1779.8
CH1343	Zao Gu	Indica	274	287	199	219	167	284	169	170	220	112	Yuanyang Xinjie	N23.05368E102.48204	1779.8
CH1345	Zao Gu	Indica	280	287	199	221	167	284	167	170	226	127	Yuanyang Xinjie	N23.05368E102.48204	1779.8
CH1346	Acuce	Indica	253	284	199	215	167	287	149	166	192	109	Yuanyang Xinjie	N23.05505E102.49418	1851.3
CH1347	Acuce	Indica	268	284	199	217	167	284	161	168	999	109	Yuanyang Xinjie	N23.05505E102.49418	1851.3
CH1348	Hei Gu	Indica	268	284	199	217	167	284	161	168	208	109	Yuanyang Xinjie	N23.05406E102.49402	1893.9
CH1349	Hei Gu	Indica	271	284	199	217	167	284	161	168	999	109	Yuanyang Xinjie	N23.05406E102.49402	1893.9
CH1350	Hei Gu	Indica	268	284	199	217	167	284	161	168	999	109	Yuanyang Xinjie	N23.05406E102.49402	1893.9
CH1354	Lv Jiao Gu	Indica	253	284	199	215	163	281	151	166	214	109	Yuanyang Xinjie	N23.07113E102.4488	1625
CH1355	Lv Jiao Gu	Indica	262	287	199	229	169	284	151	170	198	115	Yuanyang Xinjie	N23.07113E102.4488	1625
CH1356	Lv Jiao Gu	Indica	253	284	199	215	163	281	151	166	999	109	Yuanyang Xinjie	N23.07113E102.4488	1625
CH1357	Lv Jiao Gu	Indica	262	287	199	217	167	284	151	999	198	115	Yuanyang Xinjie	N23.07113E102.4488	1625
CH1358	Lv Jiao Gu	Indica	253	284	199	215	163	281	151	166	214	109	Yuanyang Xinjie	N23.07113E102.4488	1625
CH1359	Hua Gu	Indica	262	281	199	217	169	284	151	170	198	112	Yuanyang Xinjie	N23.07256E102.45152	1552.6
CH1360	Hua Gu	Indica	274	287	199	217	167	284	169	170	220	112	Yuanyang Xinjie	N23.07256E102.45152	1552.6
CH1361	Hua Gu	Indica	262	287	199	217	167	284	999	168	198	115	Yuanyang Xinjie	N23.07256E102.45152	1552.6
CH1362	Lv Jiao Gu	Indica	253	284	199	213	163	281	151	166	214	109	Yuanyang Xinjie	N23.07119E102.44890	1620.9
CH1363	Lv Jiao Gu	Indica	262	287	199	217	167	284	151	168	198	115	Yuanyang Xinjie	N23.07119E102.44890	1620.9
CH1364	Zao Gu	Indica	262	287	199	217	167	284	151	168	198	115	Yuanyang Xinjie	N23.07163E102.45065	1573.3
CH1365	Zao Gu	Indica	262	287	199	217	167	284	999	168	198	115	Yuanyang Xinjie	N23.07163E102.45065	1573.3
CH1366	Zao Gu	Indica	262	287	199	217	167	284	151	168	198	115	Yuanyang Xinjie	N23.07163E102.45065	1573.3
CH1367	Zao Gu	Indica	262	287	199	217	167	284	151	168	198	115	Yuanyang Xinjie	N23.07163E102.45065	1573.3
CH1368	Zao Gu	Indica	262	287	199	217	169	284	151	170	198	112	Yuanyang Xinjie	N23.07163E102.45065	1573.3
CH1369	Zao Gu	Indica	999	287	199	217	167	284	171	170	999	112	Yuanyang Xinjie	N23.07241E102.45139	1554.2
CH1370	Zao Gu	Indica	262	287	199	217	167	284	151	168	198	115	Yuanyang Xinjie	N23.07241E102.45139	1554.2
CH1371	Zao Gu	Indica	262	287	199	217	167	284	151	168	198	115	Yuanyang Xinjie	N23.07241E102.45139	1554.2
CH1372	Zao Gu	Indica	262	287	199	217	167	284	151	170	198	112	Yuanyang Xinjie	N23.07241E102.45139	1554.2
CH1375	Zao Gu	Indica	262	287	199	217	167	284	151	168	198	115	Yuanyang Xinjie	N23.07162E102.45065	1576.1
CH1376	Zao Gu	Indica	262	281	199	217	169	284	151	170	198	112	Yuanyang Xinjie	N23.07162E102.45065	1576.1
CH1378	A Zhe Che	Indica	274	287	199	217	167	284	169	170	220	112	Yuanyang Xinjie	N23.07105E102.44885	1625.8
CH1379	Zao Gu	Indica	262	287	199	217	167	284	151	168	198	115	Yuanyang Xinjie	N23.07162E102.45065	1576.1
CH1381	Acuce	Indica	262	287	199	217	167	284	151	170	198	112	Yuanyang Xinjie	N23.07155E102.44958	1589.9
CH1382	Acuce	Indica	262	287	199	217	167	284	151	168	198	115	Yuanyang Xinjie	N23.07155E102.44958	1589.9
CH1383	Acuce	Indica	262	287	199	217	167	284	151	168	198	115	Yuanyang Xinjie	N23.07155E102.44958	1589.9
CH1384	Acuce	Indica	999	287	199	217	167	284	151	168	198	115	Yuanyang Xinjie	N23.07155E102.44958	1589.9
CH1386	Lv Jiao Gu	Indica	262	287	199	217	167	284	151	168	198	115	Yuanyang Xinjie	N23.07217E102.45132	1552.6
CH1387	Lv Jiao Gu	Indica	262	287	199	225	169	284	151	170	200	115	Yuanyang Xinjie	N23.07217E102.45132	1552.6
CH1550	Hong Nuo	Japonica	259	287	199	213	165	281	149	168	194	112	Quan Fu Zhuang	N23.06190E102.4551.2	1781
CH1551	Hong Nuo	Japonica	259	287	199	213	165	281	149	168	194	999	Quan Fu Zhuang	N23.06190E102.4551.2	1781
CH1552	Hong Nuo	Japonica	259	287	199	213	165	281	149	168	194	112	Quan Fu Zhuang	N23.06190E102.4551.2	1781
CH1553	Hong Nuo	Japonica	259	287	199	213	165	281	149	168	194	112	Quan Fu Zhuang	N23.06190E102.4551.2	1781
CH1564	Nuo Gu	Japonica	259	287	199	213	165	281	149	168	194	112	0	N23.05195E102.4920.7	1913
CH1565	Nuo Gu	Japonica	259	287	199	213	165	281	149	168	194	112	0	N23.05195E102.4920.7	1913
CH1566	Nuo Gu	Japonica	259	287	199	213	165	281	149	168	194	112	0	N23.05195E102.4920.7	1913
CH1567	Nuo Gu	Japonica	259	287	199	213	165	281	149	168	194	112	0	N23.05195E102.4920.7	1913
CH1568	Nuo Gu	Japonica	259	287	199	213	165	281	149	168	194	112	Duo Yi Shu	N23.0552E102.4832.8	0
CH1569	Nuo Gu	Japonica	259	287	199	213	165	281	149	168	194	112	Duo Yi Shu	N23.0552E102.4832.8	0
CH1570	Nuo Gu	Japonica	259	287	199	213	165	281	149	168	194	112	Duo Yi Shu	N23.0552E102.4832.8	0
CH1571	Nuo Gu	Japonica	259	287	199	213	165	281	149	168	194	112	Duo Yi Shu	N23.0552E102.4832.8	0
CH1577	Zi Nuo	Indica	262	287	199	223	169	284	151	170	198	115	Xin Jie	N23.117E102.751	1572-1610 m
CH1584	Nuo Gu	Japonica	259	284	199	215	175	284	161	162	194	109	Xin Jie	N23.117E102.751	1572-1610 m
CH1592	Huang Pi Nuo	Japonica	259	287	199	213	165	281	149	168	194	112	Xin Jie	N23.117E102.751	1572-1610 m
CH1705	Zi Mi	Indica	262	287	199	217	167	284	151	168	198	115	Qingkou	N23.07155E102.44958	1564
CH1706	Zi Mi	Indica	262	287	199	217	999	284	151	168	198	115	Qingkou	N23.07155E102.44958	1564
CH1707	Zi Mi	Indica	262	287	199	999	167	284	151	999	999	115	Qingkou	N23.07155E102.44958	1564
CH1711	Acuce	Indica	262	287	199	223	999	284	151	170	230	115	Bada	N23.07132E102.45763	1520
CH1712	Acuce	Indica	262	287	199	223	999	284	151	170	230	115	Bada	N23.07132E102.45763	1520
CH1713	Acuce	Indica	262	287	199	223	169	284	151	170	198	115	Bada	N23.07132E102.45763	1520
CH1718	Che Rang	Indica	262	287	199	217	999	284	151	168	198	115	Duoyishu	N23.05235E102.48004	1855.1
CH1720	Che Rang	Indica	262	287	199	217	999	284	151	168	198	115	Duoyishu	N23.05235E102.48004	1855.1
CH1721	Che Rang	Indica	262	287	199	217	999	284	999	168	198	115	Duoyishu	N23.05235E102.48004	1855.1
CH1723	Che Zuo	Indica	262	287	199	217	167	284	151	168	198	115	Shengcun	N23.07532E102.46966	1847.4
CH1724	Che Zuo	Indica	262	287	199	217	167	284	151	168	220	115	Shengcun	N23.07532E102.46966	1847.4
CH1725	Che Zuo	Indica	262	287	199	217	167	284	151	168	220	115	Shengcun	N23.07532E102.46966	1847.4
CH1727	Che Ran	Indica	280	999	199	221	167	284	167	170	226	127	Duoyishu	N23.03340E102.47968	1782
CH1728	Che Ran	Indica	280	287	199	221	167	284	167	170	226	127	Duoyishu	N23.03340E102.47968	1782
CH1729	Che Ran	Indica	262	287	199	217	167	284	151	168	220	115	Shengcun	N23.07473E102.47092	1856.5
CH1730	Hong Yang 1 Hao	Indica	262	287	199	217	167	284	151	168	200	115	Longshuba	N23.08127E102.43313	1506.9
CH1731	Hong Yang 1 Hao	Indica	262	287	199	217	167	284	151	168	999	115	Longshuba	N23.08127E102.43313	1506.9
CH1734	Hong Yang 1 Hao	Indica	262	287	199	217	167	284	151	168	200	115	Longshuba	N23.08127E102.43313	1506.9
CH1735	Che Rang	Indica	274	287	199	219	167	284	169	170	226	112	Hadanbocun	N23.05527E102.49824	1927
CH1736	Che Rang	Indica	274	287	199	219	167	284	169	170	226	112	Hadanbocun	N23.05527E102.49824	1927
CH1738	Che Rang	Indica	274	287	199	219	167	284	169	170	226	112	Hadanbocun	N23.05527E102.49824	1927
CH1741	Che Ran	Indica	274	287	199	221	167	284	169	170	226	112	Aicun	N23.05378E102.49157	1871
CH1742	Che Ran	Indica	274	287	199	221	167	284	169	170	226	112	Aicun	N23.05378E102.49157	1871
CH1745	Che Ran	Indica	274	287	199	221	167	284	169	170	226	112	Aicun	N23.05378E102.49157	1871
CH1746	Hong Yang 1 Hao	Indica	253	284	199	213	163	281	151	166	999	109	Longshuba	N23.07091E102.43226	1547.9
CH1747	Hong Yang 1 Hao	Indica	253	284	199	213	163	281	151	166	999	109	Longshuba	N23.07091E102.43226	1547.9
CH1748	Hong Yang 1 Hao	Indica	253	284	199	213	163	281	151	166	999	109	Longshuba	N23.07091E102.43226	1547.9
CH1749	Che Zuo	Indica	262	287	199	217	167	284	151	168	198	115	Shengcun	N23.07504E102.47046	1836.1
CH1750	Che Zuo	Indica	262	287	199	217	167	284	151	168	999	115	Shengcun	N23.07504E102.47046	1836.1
CH1753	Che Zuo	Indica	262	287	199	217	167	284	151	168	999	115	Shengcun	N23.07504E102.47046	1836.1
CH1755	Che Zuo	Indica	250	287	199	227	173	284	169	170	226	112	Shengcun	N23.07342E102.46140	1876.9
CH1756	Che Zuo	Indica	262	287	199	217	167	284	151	170	198	115	Shengcun	N23.07289E102.46351	1887.8
CH1757	Che Zuo	Indica	262	287	199	217	167	284	151	170	198	115	Shengcun	N23.07289E102.46351	1887.8
CH1760	Che Zuo	Indica	262	287	199	217	167	284	151	170	198	115	Shengcun	N23.07289E102.46351	1887.8
CH1762	Acuce	Indica	274	287	199	221	167	284	169	170	999	112	Aicun	N23.05248E102.49327	1908
CH1763	Acuce	Indica	274	287	199	221	167	284	169	170	999	112	Aicun	N23.05248E102.49327	1908
CH1764	Acuce	Indica	274	287	199	221	167	284	169	170	999	112	Aicun	N23.05248E102.49327	1908
CH1766	Che Ran	Indica	274	287	199	221	167	284	169	170	999	112	Duoyishu	N23.05438E102.48032	1780
CH1767	Che Ran	Indica	274	287	199	221	167	284	169	170	999	112	Duoyishu	N23.05438E102.48032	1780
CH1768	Che Ran	Indica	274	287	199	221	167	284	169	170	999	112	Duoyishu	N23.05438E102.48032	1780
CH1772	Man Che	Indica	274	287	199	221	167	284	169	170	220	112	Hadanbocun	N23.05545E102.49876	1934.7
CH1773	Man Che	Indica	274	287	199	221	167	284	169	170	999	112	Hadanbocun	N23.05545E102.49876	1934.7
CH1777	Che Zuo	Indica	274	287	199	221	167	284	169	170	999	112	Shengcun	N23.07437E102.47062	1856.5
CH1779	Che Zuo	Indica	274	287	199	221	167	284	169	170	999	112	Shengcun	N23.07437E102.47062	1856.5
CH1780	Che Zuo	Indica	274	287	199	221	167	284	169	170	999	112	Shengcun	N23.07437E102.47062	1856.5
CH1781	Che Zuo	Indica	280	287	199	221	169	284	167	170	218	127	Shengcun	N23.07093E102.46160	1885.6
CH1782	Che Zuo	Indica	280	287	199	221	169	284	167	170	999	127	Shengcun	N23.07093E102.46160	1885.6
CH1783	Che Zuo	Indica	280	287	199	221	169	284	167	170	999	127	Shengcun	N23.07093E102.46160	1885.6
CH1787	Che Rang	Indica	262	287	199	217	167	284	151	168	198	115	Duoyishu	N23.05214E102.48031	1849.1
CH1789	Che Rang	Indica	262	287	199	217	167	284	151	168	198	115	Duoyishu	N23.05214E102.48031	1849.1
CH1790	Che Rang	Indica	262	287	199	217	167	284	151	168	198	115	Duoyishu	N23.05214E102.48031	1849.1
CH1793	Che Bu	Indica	262	287	199	217	167	284	151	168	198	115	Shengcun	N23.07340E102.46342	1878.9
CH1794	Che Bu	Indica	262	287	199	217	167	284	151	168	198	115	Shengcun	N23.07340E102.46342	1878.9
CH1795	Che Bu	Indica	262	287	199	217	167	284	151	168	198	115	Shengcun	N23.07340E102.46342	1878.9
CH1799	Che ran	Indica	274	287	199	221	167	284	169	170	220	112	Aicun	N23.05523E102.49572	1865.4
CH1800	Che ran	Indica	274	287	199	221	167	284	169	170	220	112	Aicun	N23.05523E102.49572	1865.4
CH1801	Che ran	Indica	274	287	199	221	167	284	999	170	220	112	Aicun	N23.05523E102.49572	1865.4
CH1806	Che Bu	Indica	274	287	199	217	167	284	169	170	999	112	Shengcun	N23.07261E102.46375	1895.2
CH1807	Che Bu	Indica	274	287	199	217	167	284	169	170	220	112	Shengcun	N23.07261E102.46375	1895.2
CH1808	Che Bu	Indica	274	287	199	217	167	284	169	170	999	112	Shengcun	N23.07261E102.46375	1895.2
CH1812	Man Che	Indica	262	287	199	217	167	284	151	168	198	115	Duoyishu	N23.05115E102.48433	1790
CH1813	Man Che	Indica	262	287	199	217	167	284	151	168	198	115	Duoyishu	N23.05115E102.48433	1790
CH1814	Man Che	Indica	262	287	199	217	167	284	151	168	198	115	Duoyishu	N23.05115E102.48433	1790
CH1815	Leng Shui Gu	Indica	262	287	199	219	167	284	151	170	198	118	Quanfuzhuang	N23.06546E102.45505	1748
CH1816	Leng Shui Gu	Indica	262	287	199	219	167	284	151	170	198	118	Quanfuzhuang	N23.06546E102.45505	1748
CH1818	Leng Shui Gu	Indica	262	287	199	219	167	284	151	170	198	118	Quanfuzhuang	N23.06546E102.45505	1748
CH1821	Acuce	Indica	274	287	199	225	167	281	169	170	220	112	Duoyishu	N23.05283E102.48200	1910
CH1822	Acuce	Indica	274	287	199	225	167	281	169	170	220	112	Duoyishu	N23.05283E102.48200	1910
CH1823	Acuce	Indica	274	287	199	225	167	281	169	170	999	112	Duoyishu	N23.05283E102.48200	1910
CH1829	Mei zi che	Indica	259	287	199	213	165	281	149	168	194	112	Puduoshangzhai	N23.04904E102.47229	1961
CH1831	Mei zi che	Indica	259	287	199	213	165	281	149	168	194	112	Puduoshangzhai	N23.04904E102.47229	1961
CH1832	Mei zi che	Indica	259	287	199	213	165	281	149	168	194	112	Puduoshangzhai	N23.04904E102.47229	1961
CH1833	Che Ran	Indica	280	287	199	221	167	284	167	170	218	127	Duoyishu	N23.05172E102.48392	1771
CH1834	Che Ran	Indica	280	287	199	221	167	284	167	170	218	127	Duoyishu	N23.05172E102.48392	1771
CH1835	Che Ran	Indica	280	287	199	221	167	284	167	170	218	127	Duoyishu	N23.05172E102.48392	1771
CH1839	Acuce	Indica	274	287	199	225	167	281	169	170	220	112	Pingancun	N23.05149E102.48250	1826.1
CH1841	Man Che	Indica	274	287	199	221	167	284	169	170	220	112	Dayutang	N23.05393E102.49461	1887.6
CH1842	Man Che	Indica	274	287	199	221	167	284	169	170	220	112	Dayutang	N23.05393E102.49461	1887.6
CH1844	Man Che	Indica	274	287	199	221	167	284	169	170	220	112	Dayutang	N23.05393E102.49461	1887.6
CH1845	Che Zuo	Indica	262	287	199	217	167	284	151	168	198	115	Shengcun	N23.07533E102.47043	1820.9
CH1846	Che Zuo	Indica	262	287	199	217	167	284	151	168	198	115	Shengcun	N23.07533E102.47043	1820.9
CH1847	Che Rang	Indica	274	287	199	221	167	284	169	170	220	112	Hadanbocun	N23.05562E102.49785	1920.2
CH1848	Che Rang	Indica	274	287	199	221	167	284	169	170	220	112	Hadanbocun	N23.05562E102.49785	1920.2
CH1849	Che Rang	Indica	274	287	199	221	167	284	169	170	220	112	Hadanbocun	N23.05562E102.49785	1920.2
CH1850	Che Rang	Indica	274	287	199	221	167	284	169	170	220	112	Hadanbocun	N23.05562E102.49785	1920.2
CH1851	Che Rang	Indica	274	287	199	221	167	284	169	170	220	112	Hadanbocun	N23.05562E102.49785	1920.2
CH1853	Che Zuo	Indica	262	287	199	217	167	284	151	168	198	115	Shengcun	N23.07030E102.46163	1881.1
CH1854	Che Zuo	Indica	262	287	199	217	167	284	151	168	198	115	Shengcun	N23.07030E102.46163	1881.1
CH1855	Che Zuo	Indica	262	287	199	217	167	284	151	168	198	115	Shengcun	N23.07030E102.46163	1881.1
CH1856	Che Zuo	Indica	262	287	199	217	167	284	151	168	198	115	Shengcun	N23.07030E102.46163	1881.1
