# Supplementary material for: Pathogen effectors and plant immunity determine specialization of the blast fungus to rice subspecies
Source: eLife. 2016 Dec 23;5:e19377. doi: 10.7554/eLife.19377 (PMC5182064; doi:10.7554/eLife.19377)
Supplement: Figure 3—source data 1. — The expression values of defense-related genes (columns) normalized by the Actin gene are given. All values were also normalized using the mean of each gene in order to make all genes comparable with each other. In the first columns, the first element represents the treatment (chi=chitin), the second the variety, the third the time after treatment and the last the replicate number. DOI: http://dx.doi.org/10.7554/eLife.19377.015 [file elife-19377-fig3-data1.xlsx]

## Sheet: fig 3A
Name	CHI7	OsMT2b	PAL	PBZ1	PR1b	PR3	PR5	Gluc	RBBI2	SUB	BURP	CHI	Endochi8	Gns1	POX223	PR10	WAK90	WAK91	WAK92	BWMK1	CeBip	NRP1	OsMAPK5a	OsWRKY45-2	OsWRKY45-1	RCI1	rTGA2.1	SPL7
Mock-HPN-1h-1	0.94881	1.6479	0.329784	0.455938	2.6822	0.534949	2.08315		0.851609		1.20965	1.23755	1.20574		1.99538	0.714392	0.524661	0.120754	0.443727	0.789379	0.831555	1.3137	0.902561	0.859365	1.15956	0.523745	0.669517	1.23219
Mock-HPN-1h-2	0.784593	1.00585	0.226746	0.243531	1.7653	0.146549	0.633461	0.129792	0.77506	0.755038	3.11576	0.300594	0.688995	0.146935	0.492142	0.359096	0.428889	0.0905658	0.244853	0.719892	1.5406	2.22122	1.70647	0.417274	0.775638	0.652053	0.717339	1.5197
Mock-HPN-1h-3	0.849469		0.236618	0.413409	2.80281	0.388609	2.19478	0.246392	0.74157	1.02194	2.70735		1.45821	0.15869			0.394745	0.0722492	0.134614	1.05065	1.81717	1.87785	1.19046	0.937489	0.68063	0.754549	0.765162	0.98575
Mock-HPN-1h-4	0.675115	1.00973	0.157951	0.256717				0.0948707		0.712896		0.306678	0.424723	0.210852	0.337538	0.938589		0.165189		0.572578	1.38964	1.3631	1.03019	0.352477	0.758505		0.384755	0.869377
Mock-NB-1h-1	0.210847	0.102579	6.87642	0.521632	0.152816	0.0307262	0.147777	0.0413241	1.23914	0.407369	0.072765	0.0785233	0.21826	0.631821	0.0418877	0.265997		0.307313	0.797712			1.10146	1.21429	0.36029	0.335642	3.64074e-06	0.912977	0.814613
Mock-NB-1h-2	0.510898	0.152137	4.40843	0.866258			0.381987			0.498676			0.290227	1.02414	0.0571195	0.235597	0.25775	0.688572		0.956149	0.176334	1.17648	0.844248	0.523891	0.347713		0.576045	1.00629
Mock-NB-1h-3	0.273695	0.0982317	6.2224	0.586732	0.100276	0.0361424	0.129017	0.0310416	2.55961	0.635637	0.134861	0.106472	0.245395	0.686922	0.0371658	0.558594	0.428889	0.708924	0.758934	0.466957	0.315545	1.23137	1.15892		0.600808	2.36269e-05	0.35867	0.876223
Mock-NB-1h-4	0.729854	0.0988132	5.42339	0.870772	0.233466	0.0301013	0.261717	0.0252213	1.27741	0.239856	0.0858955	0.164462	0.212125	0.258606	0.0721991	0.484494	0.445545	0.61734	0.731236	0.66986	0.176953	0.588543	0.674812	0.126377	0.335253		0.958626	0.48603
Mock-NG-1h-1	0.519007	0.536565	0.810424		0.330061	0.174046	1.3972	0.123778	0.655452	0.828786	1.40278	0.61792	0.688995	0.0287258		0.122739	0.327705	0.0108204		1.27023	0.289559	0.945939	0.806107	0.238508	1.4442	2.65109	0.608652	0.896759
Mock-NG-1h-2	0.399392	0.495589		0.367554	0.938462	0.17415	1.09106		0.746354	0.83581	2.5662	0.649481	0.453038	0.0603169	0.794342	0.101839	0.292311	0.0174009	0.0204968	1.0034		0.785538	0.685448		1.12802	3.4978	0.502138	0.732467
Mock-NG-1h-3		0.629868	0.586146	0.457957		0.214771	1.85527	0.355038	0.679374		2.94069				1.28984		0.367679	0.012245	0.0157326	0.630947	0.170766	0.902027	0.767965	0.259648	1.73311	4.8986	0.504311
Mock-NG-1h-4	0.298024		0.44146	0.576515	0.394765	0.286223		0.242512		0.474094	1.23673	0.676099	0.528544	0.117548	0.685434	0.163018				0.764364	0.336582	0.480593	0.429459	0.295952	0.723461	2.19453	0.669517	0.560646
mean	CHI7	OsMT2b	PAL	PBZ1	PR1b	PR3	PR5	Gluc	RBBI2	SUB	BURP	CHI	Endochi8	Gns1	POX223	PR10	WAK90	WAK91	WAK92	BWMK1	CeBip	NRP1	OsMAPK5a	OsWRKY45-2	OsWRKY45-1	RCI1	rTGA2.1	SPL7
HuangPiNuo	0.814497	1.22116	0.237775	0.342399	2.41677	0.356702	1.63713	0.157019	0.789413	0.829957	2.34425	0.614941	0.944418	0.172159	0.941685	0.670692	0.449431	0.11219	0.274398	0.783125	1.39474	1.69397	1.20742	0.641651	0.843584	0.643449	0.634193	1.15175
NuoGu	0.405474	0.554007	0.612677	0.467342	0.55443	0.212298	1.44784	0.240443	0.693727	0.712896	2.0366	0.647833	0.556859	0.0688636	0.923204	0.129199	0.329231	0.0134888	0.0181147	0.917236	0.265635	0.778524	0.672245	0.264703	1.2572	3.3105	0.571154	0.729957
Nipponbare	0.431323	0.11294	5.73266	0.711349	0.162186	0.0323233	0.230124	0.032529	1.69205	0.445385	0.0978406	0.116486	0.241502	0.650372	0.052093	0.386171	0.377395	0.580537	0.762627	0.697656	0.222944	1.02446	0.973068	0.336853	0.404854	1.36338e-05	0.70158	0.795788
sd	CHI7	OsMT2b	PAL	PBZ1	PR1b	PR3	PR5	Gluc	RBBI2	SUB	BURP	CHI	Endochi8	Gns1	POX223	PR10	WAK90	WAK91	WAK92	BWMK1	CeBip	NRP1	OsMAPK5a	OsWRKY45-2	OsWRKY45-1	RCI1	rTGA2.1	SPL7
HuangPiNuo	0.114869	0.369574	0.0706177	0.108089	0.567402	0.196156	0.870994	0.0793451	0.0564063	0.167588	1.00359	0.539204	0.471735	0.0340206	0.915791	0.292208	0.06735	0.0406003	0.15666	0.199949	0.415101	0.434311	0.352933	0.29938	0.214672	0.115642	0.170815	0.288182
NuoGu	0.110617	0.0688181	0.185907	0.104796	0.334152	0.0528819	0.384611	0.115644	0.0471201	0.206839	0.844467	0.0291247	0.1205	0.0450237	0.322148	0.031097	0.0377071	0.00346203	0.00336873	0.281284	0.0854575	0.209835	0.16951	0.0290538	0.433215	1.18846	0.0822851	0.168071
Nipponbare	0.237283	0.0262024	1.06415	0.183425	0.0670875	0.00332215	0.116996	0.00815379	0.75157	0.166055	0.0327262	0.0438355	0.035555	0.313508	0.0158797	0.159699	0.10395	0.186333	0.0333915	0.245778	0.0801956	0.29545	0.257087	0.199791	0.130764	1.41324e-05	0.285253	0.221423

## Sheet: fig 3B
			Gluc	RBBI2	SUB	BURP	CHI	Endochi8	Gns1	POX223	PR10	CHI7	OsMT2b	PAL	PBZ1	PR1b	PR3	PR5
GY11	XG	1	0.298729	0.640416		0.0168194	0.349898	0.23486		0.128593	0.293403		0.925676		0.538133	0.0335973		0.186854
GY11	XG	2		0.706776	2.94333	0.0201182	1.92201		0.343728	0.669395	1.37121	1.44004		0.357199	0.0475286	0.193548	0.392431	0.079656
GY11	XG	3	0.10036		3.55689		1.0667	0.269828	0.126537	0.597088		0.737746	0.543507	0.78042		2.49414	0.172903	1.23426
GY11	XG	4	3.8968	0.690786	3.29013	0.0159366		0.347071	1.27198		2.41223	0.386597	0.446601	0.238697	0.517904	1.40973	0.617787	1.10222
Mock	XG	1	0.0636661		0.0942577	0.0032756	0.032074	0.887248	0.451379	0.0321825	0.00105214	0.585987	1.26966	0.0460465	0.0247463	0.201487	0.709095	0.147161
Mock	XG	2	0.217186	2.03078	0.0800301	0.0130559		0.563663	0.389055	0.0618999			1.06467		0.0414402	0.256966	0.407972	0.176593
Mock	XG	3	0.201505	0.885069	0.127455	0.032756	0.024906	0.579321	2.74794	0.0755946	0.00789535	1.30712	3.85807	0.13797	0.0940751	0.858426	1.01993	0.174163
Mock	XG	4	0.0995763	1.12892		0.0422808	0.0164015	0.683703		0.0536831	0.00230103	1.2185	3.19557	0.14525	0.0828804	0.714742	1.07821	0.168223
GY11	AC	1	3.79488	0.195083	1.6747	0.0152861	3.24992	0.25417	1.9075	1.27607		0.532816	1.12417	0.308105	2.87921	0.135745		0.079116
GY11	AC	2	2.17186	0.354987	1.69842		3.32039		1.526	1.25073	1.69369	0.926059	1.1039			0.0191708	0.260325	0.556242
GY11	AC	3	9.5656		2.60542	0.0538964		0.325672	2.14169	2.13637	1.56538	0.986984	0.52584	0.350427	1.07509	0.621986	0.339977	0.386129
GY11	AC	4		0.36698	2.64099	0.0108954	4.63129	0.231206	0.808328	1.1457	1.65948			0.168273	1.95005		0.49928
Mock	AC	1	0.0831109	0.595643	0.0859583	0.033453	0.228406	0.191019	0.220968	0.0297174	0.0138575	0.85738	0.610536	0.0474008	0.215646	0.268488		0.0513039
Mock	AC	2		0.327803	0.0877367	0.185385	0.204107		0.0594914	0.0327303	0.00455073	1.82775	0.624306	0.117148	0.0960391	0.0710676	3.30069	0.0575144
Mock	AC	3	0.115258	0.267839	0.0898116	0.00980358	0.270928	0.0610635	2.84237	0.192821			1.12287	4.20851			3.70672
Mock	AC	4	0.0799747					0.0996849			0.0339594	0.317917	0.744854	7.75341	0.252373	0.560407	2.08843	0.379379
GY11	NG	1	0.512779	0.164701	0.388294	0.672312	1.18455	0.730675	1.08029			0.58488	1.82148	0.103097	0.423633	1.34583	0.254497
GY11	NG	2	0.0401441	1.12812	0.152057	1.7888	0.657274	1.27868	1.30315	2.0049	0.0404605	0.736638	0.951917	0.274247	7.34729		0.984962	6.85312
GY11	NG	3	0.221891		0.329013		1.37894			3.48803	0.0545746	1.16311	1.33954	0.318262	4.92372	3.67053	0.514822	8.52185
GY11	NG	4	0.305001	2.19069	0.252836	2.65301	1.09343	4.55628	1.87917	3.53733	0.118901		0.508174	0.325034	1.67627	2.91145	0.716866	4.49584
Mock	NG	1	0.0155245	1.25365	0.200668	3.2756	0.314666	1.78493	0.019736	1.31222	0.000863955	0.809748	0.502198	0.858293	0.0593125	0.00689375	1.26083	0.245719
Mock	NG	2	0.0270503	3.79692	0.382366	2.83421	0.261209	3.28282	0.0188862	1.18322	0.00615889	0.770978	0.222911	0.888764	0.0165368	0.014717	0.909196	0.152292
Mock	NG	3	0.0296377	2.27384	0.435719	4.99471	0.575875	2.36947	4.15496	1.99942	0.0730513	0.787593			0.0669721	0.160435	2.00101	0.111518
Mock	NG	4

## Sheet: fig 3C
Name	CHI7	OsMT2b	PAL	PBZ1	PR1b	PR3	PR5	Gluc	RBBI2	SUB	BURP	CHI	Endochi8	Gns1	POX223	PR10	WAK90	WAK91	WAK92	BWMK1	CeBip	NRP1	OsMAPK5a	OsWRKY45-2	OsWRKY54-1	RCI1	rTGA2.1	SPL7
Chi-HPN-24h-1	0.441967	1.618	0.312817	1.79144	1.91761	1.64255	1.26255		0.144965	1.27127	2.38155	0.993234	1.42518	0.66929	1.59782	2.27617	0.703711	0.187916	0.526822	1.36752		0.887999	1.36136	1.54869	1.39903	0.550146	1.78465	1.39648
Chi-HPN-24h-2	0.936646		0.454417	1.74511	1.22764	1.68734	1.266	0.750818	0.125828	1.12729	1.92007	1.07632	1.74608	0.976384	2.08524	1.68528	0.612104	0.0966714	0.361186	1.05065	3.7222	1.32285	1.17652		1.14866	0.354404	1.13905
Chi-HPN-24h-3	0.916372	2.73709	0.451641	1.89835	1.40958	1.39258	0.958247	0.7935	0.160753	1.36609	1.69548	0.963764	1.57855	2.61251	1.65266			0.253381	0.479735	1.53985	2.58376	1.19599	1.10941	0.942084	0.927105	0.754633	1.74335	1.19112
Chi-HPN-24h-4	0.922454	2.60364	0.411536	1.31863	1.57313	1.69255	1.55028	0.477264		0.997353	1.65992	1.06263	1.3308		1.76994	2.05958	1.39909		0.462008	1.71773	2.25027	1.13805	1.30415	1.25918	1.41305	0.965257	1.49989	0.951523
Mock-HPN-24h-1	0.443994	1.70826	0.187875	0.691985	1.09475	0.203418	0.12614	0.181205	0.343514	0.365228	0.564886	0.2504		1.1145		1.59408	0.95355	0.0457917	0.416583	1.00896	1.81903	0.734917	0.966742	2.8768	1.80009	2.15669	0.847765	1.69084
Mock-HPN-24h-2	0.212874	1.8586	0.241554	0.619876	0.70377	0.808673	0.471067	0.265793	0.417671	0.361716	3.27169	0.454218	0.851805	0.448887	0.93539	0.826491	0.774499	0.0332075	0.239313	1.89562	0.323589	1.02461	1.42884	3.06063	2.6388	1.41593	1.33034	1.68399
Mock-HPN-24h-3	0.326407	1.5665	0.237543	0.461046	0.740466	0.333718	0.36691	0.217291		0.814739	4.00755	1.20124	1.48653		1.56127	1.42878	1.34913	0.104473	0.356754	2.45708		1.61987	1.31588	3.00088	1.55439	2.32654	1.26295	1.95096
Mock-HPN-24h-4	0.626458	1.35719	0.139441	0.593503		0.655146			0.923374			1.02385	1.29776	0.753777	1.17727	1.19319	1.12427				0.541377		1.88654	1.36028	2.18674	2.36858	1.67162	1.85513
Chi-NB-24h-1	0.954892	0.0812045			1.65184	0.77201	2.50553	3.47277	2.67922	1.75239	0.044042	1.55316	0.681916		1.36523	3.16156	0.799483	3.03243	0.559506	1.05621	1.95019	0.709911	1.28911		0.722683		1.33686	0.992596
Chi-NB-24h-2	1.41713	0.168389	0.873666	2.51372	0.404578	1.00511	0.869052	1.28628	4.99962	1.49954	0.0771418	0.964525	0.620567	1.06234	0.912542	2.20207	1.47405	1.53317	0.836489	1.03398	0.908894	0.814202	1.23667	1.04778	0.823531		1.36729	1.1432
Chi-NB-24h-3		0.150282	0.70029	2.98771		1.11135		3.06535	4.81781		0.06237			1.64347			1.78218		0.686918	1.07289		0.647093	1.29425	0.371779	0.481659	1.08465e-05	1.43903	0.77354
Chi-NB-24h-4	1.46579	0.12805	0.730523	3.53774	0.709596	0.574737	1.00509			2.48285		0.999318	0.460116	1.30993	0.428168	2.39777	1.74054	2.25227	0.529592	0.922795	2.32699	0.659291	0.396085	0.130513	0.378084	4.19567e-06	0.680385	0.42442
Mock-NB-24h-1	0.271668	0.0946048	0.533084	1.48732	0.519062	0.0421835	0.748897	0.306535	2.70314	0.294289	0.200241		0.415284	0.244647		0.695392	0.373092	0.151282	0.259256	0.836631	0.545089	0.595252	0.800972	1.21322	0.945016		1.73683	0.496982
Mock-NB-24h-2	0.162595	0.11022	0.563626	1.35546	0.180108	0.0779093	0.207969	0.20759	2.91844	0.442487	0.136776	0.292419	0.38697	0.24979	0.263816	0.596593	0.582956	0.293067	0.383345	1.0312	0.687394	0.721499	1.25647	1.01102	2.16844		2.67807	0.361442
Mock-NB-24h-3					0.29817	0.0294764			3.5691	0.0730455	0.0223492	0.356872			0.0423446	0.161498	0.082863			0.739348		0.560488	1.14058		2.41608		1.91073	0.917295
Mock-NB-24h-4	0.229093	0.0565359	0.716949	2.1015	0.602677		0.503868	0.19983	5.47805			0.38311	0.445959	0.312972	0.241273			0.637692	0.709077	0.992283	1.6365	0.822741	0.791437	0.18566	1.5139		0.969495	0.807768
Chi-NG-24h-1	0.681197	1.70217	0.218417		0.645608		1.42713		0.455467	1.12378	5.38625	1.52541	0.854165		1.88875		0.724531	0.0732667	0.0286401	1.10068	0.145398	0.528164	0.686548	0.675543	1.20317	2.5914	0.993406	1.18427
Chi-NG-24h-2	1.0218	2.86279	0.611443	2.17396	1.6314	2.52164	3.36411	5.78149	0.0674589	2.45124		2.37851	1.46765	0.404072	4.80109	3.11026	1.00352	0.142124		0.114238	0.139211		0.0715154		0.0879991	1.44873		0.69824
Chi-NG-24h-3		2.06237	0.41894	2.15733		3.057		4.19061			4.9896	3.47176	2.33833	1.08585	4.7097	2.91647	2.18192		0.0236544			0.82823		0.528486		3.32291	1.19122	1.24588
Chi-NG-24h-4	0.527117	2.42728	0.208545	2.80952	1.54962	2.51851	2.06243	2.63853	0.128698	2.13518	3.22519	1.3079	1.83103	1.17842	1.56127	2.00448		0.0386686	0.0312991	0.892221	0.3471	0.544021	0.419557	0.157627	0.0763178		0.554308	0.450433
Mock-NG-24h-1	0.342626	3.18395	0.220267	2.07892	0.846057		1.52726	0.847822	0.134439	0.948187	4.50541	0.58978	1.03113	0.505457	1.34406	0.91959	0.466365		0.0100822	0.778261	0.788244	0.924592	1.44351	1.10752	0.596525	7.09649e-06	1.36729	0.794077
Mock-NG-24h-2	0.837305	4.12806		1.69878	1.13564	1.31654	1.14918	1.01467	0.143051		2.88598	0.584647	0.681916	0.234362	1.9573	0.718192	0.712039			1.19797	2.77432	0.902636	1.44975	0.306982	0.194299	1.72367e-05	1.36512	0.679757
Mock-NG-24h-3			0.210396			1.54152				6.21589	3.17321					0.687792	0.84945	0.0596988	0.010193	0.633727	0.787007	0.738576	1.41234	0.932893			1.16079	0.739313
Mock-NG-24h-4	0.308161	3.04828	0.204843	1.26161	1.06	1.13218	1.06724	1.166	0.288973	0.68129		0.790176	1.54788	0.585537	1.37361	0.379996	0.637088	0.0369726							0.255431
