# Supplementary material for: Pathogen effectors and plant immunity determine specialization of the blast fungus to rice subspecies
Source: eLife. 2016 Dec 23;5:e19377. doi: 10.7554/eLife.19377 (PMC5182064; doi:10.7554/eLife.19377)
Supplement: Figure 3—source data 2. — Columns 2-5 represent susceptibility to the corresponding M. oryzae isolate (CD203, CM28, CL26, and GY11). The data are then normalized by the value in the Maratelli (used as universal susceptible control) variety to allow comparisons between isolates. DOI: http://dx.doi.org/10.7554/eLife.19377.016 [file elife-19377-fig3-data2.xlsx]

## Sheet: Sheet1 (2)
							data normalized by susceptible maratelli (calibrator)
	CD203	CL26	GY11	CM28			CD203	CL26	GY11	CM28			Mean	SD
Acuce	6.49647	6.10768	4.90118	7.70443		Acuce	1.19395	1.50845	1.22287	2.22046		Acuce	1.53643	0.477596
XG		7.43262	6.09785	5.00832		XG		1.83568	1.52145	1.44343		Xiao Gu	1.60019	0.207642
NG	6.35061	3.51405	4.07905	1.24271		NG	1.16714	0.867887	1.01775	0.358155		Nuo Gu	0.852733	0.351625
HPN	6.09299	1.37644	2.4766	0.408218		HPN	1.1198	0.339947	0.617926	0.117651		Huang Pi Nuo	0.54883	0.432175
Nipponbare	2.82456	1.81408	2.48497	2.98503		Nipponbare	0.51911	0.448034	0.620013	0.860304		Nipponbare	0.611865	0.18003
Maratelli	5.44116	4.04897	4.00793	3.46974
