# Supplementary material for: Pathogen effectors and plant immunity determine specialization of the blast fungus to rice subspecies
Source: eLife. 2016 Dec 23;5:e19377. doi: 10.7554/eLife.19377 (PMC5182064; doi:10.7554/eLife.19377)
Supplement: Figure 3—source data 3. — The expression of defense-related genes was evaluated by RT-qPCR and the data normalized by the actin gene is given. Each condition was replicated 3–4 times (column C). AC=Acuce, XG=Xiao Gu, HPN=Huang Pi Nuo, NG=Nuo Gu are rice varities. CL26 (A) and CM28 (B) are isolates of Magnaporthe oryzae isolates. DOI: http://dx.doi.org/10.7554/eLife.19377.017 [file elife-19377-fig3-data3.xlsx]

## Sheet: fig3 fig suppl4A
			Gluc	RBBI2	SUB	BURP	CHI	Endochi8	Gns1	POX223	PR10	WAK90	WAK91	WAK92	CHI7	OsMT2b	PAL	PBZ1	PR1b	PR3	PR5
cl26	XG	1	0.486846	0.510744	0.299414			0.973639			0.164186	0.253403		0.933634	1.57414	0.78634	2.038	0.23854		0.504712
cl26	XG	2	1.32689		1.9495		0.347993	0.829142	0.617256		0.304076	1.3652	1.46348	1.02899	0.85345	1.75309	0.0899175	0.386804	1.26381	0.736039	1.80297
cl26	XG	3		0.52517	1.56696	0.00131821	0.58986	0.371566		0.162693		1.87481		0.756222	1.61207	0.885419		1.39566		0.309959
cl26	XG	4	0.630036	0.339351		0.00331213	0.43314	0.316863	0.395611	0.110476	1.0234	0.874288	1.63971	0.332649	0.560748	0.990339	0.0398781	0.758453	1.45498	0.204811	2.83318
Mock	XG	1	2.44377	1.25024	1.03728	0.00197177	0.488671	0.791297	0.885292	0.122252	0.530845	1.0052	1.68568	0.578809		1.69288	0.0253073	1.0932	2.06953	0.923477	3.03536
Mock	XG	2	0.387567		0.23394	0.00156191	0.0325781	0.584872	0.615967	0.0364122	0.00905602	0.186546	3.06487	1.17758	0.334426	1.09796	0.0521483	0.0830279	0.312758	0.333732	0.210681
Mock	XG	3	1.32212	0.872421	0.198629	0.00622548		0.371566	0.530917	0.0700353			2.25651	0.889281		0.920692		0.139039	0.398876	0.19201	0.252818
Mock	XG	4	1.22666	0.380224	0.316335	0.0156191	0.0252974	0.381887	3.74993	0.0855299	0.067957	0.444624	2.00749	1.19975	0.745979	3.33633	0.156253	0.315638	1.33249	0.480025	0.249338
cl26	AC	1	0.606171	0.484983		0.0201608	0.0166592	0.450695		0.0607386	0.0198054	0.396936	3.26026		0.695404	2.76342	0.164497	0.278077	1.10946	0.507455	0.240834
cl26	AC	2	2.97358	1.23478	0.904864	0.00319028	1.33274	0.264568	1.20745	0.62598	2.26769	2.77715	2.53235		0.460863		0.0876168	1.9874	2.23785	0.531228	0.589521
cl26	AC	3	4.96392	2.35141	2.84701	0.00501805	4.94841	0.357804	1.1559	1.15124	8.26822	8.69612		1.15097	2.04196	1.12334	0.272245	5.49302	4.39004	0.402307	1.04915
cl26	AC	4	1.47486	2.25421	1.03728	0.00501805	2.03489	0.322712	0.981939	1.25909	3.3279	3.56261	1.19913	1.77413	0.436208	0.776005	0.091643	1.64935	1.32558		3.22903
Mock	AC	1		1.69916		0.00704521		0.371566	1.4742	1.11096			3.98433	1.18645	2.79426	0.542125	0.243487	6.67518	4.12552	0.775355
Mock	AC	2	0.505938	0.255887	0.213342	0.0159514	0.231995	0.125919	0.30154	0.0336232	0.119274	0.523638	0.398433	1.41708	0.489311	0.527971	0.0536821	0.723528	0.416761		0.0734485
Mock	AC	3		0.140824	0.217756	0.0883974	0.207315		0.081184	0.037032	0.0391691	0.328676	0.547845		1.04311	0.539879	0.132671	0.322227	0.110315	1.55345	0.0823396
Mock	AC	4	0.70163	0.115063	0.222906	0.00467465	0.275186	0.0402529	3.87879	0.218163				1.69873		0.971018	4.7662			1.74455
cl26	NG	1	0.486846					0.065712			0.292296	0.649872	0.754724	2.1977	0.181437	0.644125	8.78086	0.846752	0.869892	0.982909	0.543132
cl26	NG	2		1.46422	3.06035	3.44506	1.73996	3.21335	0.664935	1.37282		0.10987	0.0285416	0.643121	1.90288		0.747715				3.24604
cl26	NG	3	0.473481	2.66088	1.56696	2.55887	2.52974	3.64341	0.474217	3.72954	0.672207	0.153819	0.021071	1.03565	1.25805	0.902943	1.06022	1.01149	0.312307	4.46012	0.986916
cl26	NG	4	0.0916415	2.41324	2.41297	4.88512	2.83824	1.97824	0.384013	3.99759	1.19274	0.031839		0.813881	1.69426	0.819816	0.84741	0.651044	0.756121	2.45864	1.49526
Mock	NG	1	0.649127		1.97157	2.58103	2.94807		0.773181		0.494032		0.00175464	0.634251	2.76897	0.286228	1.59129	0.311025	0.31892	2.18252	2.52856
Mock	NG	2	0.0945053	0.538565	0.498043	1.56191	0.31961	1.17662	0.0269325	1.48469	0.00743624	0.157559		1.5191	0.462127	0.434284	0.972029	0.199003	0.0107008	0.593403	0.35178
Mock	NG	3	0.164668	1.63115	0.949004	1.35144	0.265314	2.16403	0.0257727	1.33873	0.0530109		0.00381193	0.776181	0.440001	0.192766	1.00654	0.0554837	0.0228444	0.427908	0.218026
Mock	NG	4	0.180419	0.976836	1.08142	2.38164	0.584924	1.56195	5.66999	2.2622	0.628768			0.940287	0.449484			0.224702	0.249034	0.941764	0.159654
			1	1	1	1	1	1	1	1	1	1	1	1	1	1	1	1	1	1	1

## Sheet: fig3 fig suppl 4B
			Gluc	RBBI2	SUB	BURP	CHI	Endochi8	Gns1	POX223	PR10	CHI7	OsMT2b	PAL	PBZ1	PR1b	PR3	PR5
CM28	XG	1	1.83261	2.15288	1.15773	0.00736041	0.337864	0.507815	1.50894	0.287897	1.21693	0.515147	1.35267	0.109067	1.36422	2.62398	0.612717	2.89053
CM28	XG	2		1.55826		0.00176852			2.05282	0.252464	1.18411	0.76377	2.06807	0.0398592
CM28	XG	3	0.573045		1.07704	0.00357072	0.509983	0.372552		0.122995	1.36527	0.55791	1.0779	0.0696049	1.50967	2.17369	0.628902	3.35611
CM28	XG	4	0.376167	1.22072	1.18111		0.51317	0.378553	0.723205	0.139008	0.995069		0.856211	0.0583015	0.921155	1.53402	0.356069	2.79102
Mock	XG	1	0.460705		0.371875	0.00237487	0.0841472	0.784805	0.563935	0.080066	0.0161469	0.526086	1.11344	0.0539388	0.169686	0.617704	0.421965	0.669502
Mock	XG	2	1.57162	0.888435	0.315743	0.00946579		0.498582	0.486069	0.153999			0.933675		0.284157	0.787788	0.242775	0.803402
Mock	XG	3	1.45814	0.387204	0.50285	0.0237487	0.0653416	0.512432	3.43316	0.18807	0.121167	1.1735	3.38338	0.161618	0.645078	2.6317	0.606936	0.792346
Mock	XG	4	0.720561	0.493886		0.0306543	0.0430298	0.604762		0.133557	0.0353131	1.09394	2.80239	0.170145	0.568315	2.1912	0.641618	0.76532
CM28	AC	1	4.39712	1.16021	2.06987	0.00702355	2.95471	0.360087		0.809178	4.72592	0.738908	1.02253	0.0559219	3.59439	2.27699
CM28	AC	2				0.00378968		0.332388	0.310282			0.573822	1.1426	0.0832879	1.69282	1.63791	0.418497	1.49747
CM28	AC	3	4.04535	0.734883	1.54363		2.88778	0.262679	0.620564	0.257574	4.46337	0.553932	1.01775	0.145952	4.1048		0.818497	0.506119
CM28	AC	4	2.23544	1.57855	1.18111	0.00157482	2.23118	0.324078	1.18214	0.357742	3.87263		0.497823	0.11462	1.9918	1.77178	0.501734	2.12152
Mock	AC	1	0.601413	0.260584	0.339132	0.024254	0.59923	0.168964	0.276068	0.0739333	0.212667	0.769737	0.535416	0.0555253	1.4787	0.82311		0.233404
Mock	AC	2		0.143409	0.346148	0.134407	0.535482		0.0743261	0.0814289	0.0698386	1.64091	0.547492	0.137227	0.658545	0.217873	1.96416	0.261658
Mock	AC	3	0.834035	0.117175	0.354334	0.00710776	0.710789	0.0540131	3.55114	0.479715			0.984711	4.92985			2.20578
Mock	AC	4	0.578718					0.0881752			0.521164	0.285419	0.653208	9.08235	1.73053	1.71805	1.24277	1.72596
CM28	NG	1	0.0873751	1.15217	1.415	2.22328	1.82956	2.40058	0.15927		0.0903176	1.65086	0.247203	0.989539	0.298971	0.0492738	1.21503	0.582282
CM28	NG	2	0.0388082	1.35574			2.02399	2.24824		2.74609		1.68069		0.571117				1.21739
CM28	NG	3	0.302976		2.8183	2.72857	1.60326		0.604047	3.84998	0.421395	1.74036	0.331958	1.31674	0.405362	0.133277	2.2185	0.625278
CM28	NG	4		1.68278	1.87107	2.10538	1.20483	1.92508	0.227697	1.63198	0.270428	1.60113	0.590097	1.22354	0.584475	0.126153	1.79884	0.757949
Mock	NG	1	0.112339	0.548451	0.791697	2.37487	0.825535	1.57884	0.0246574	3.26465	0.0132588	0.726974	0.440408	1.0054	0.406709	0.0211343	0.750289	1.11788
Mock	NG	2	0.195743	1.66109	1.50855	2.05485	0.68529	2.90378	0.0235956	2.9437	0.0945185	0.692166	0.195484	1.0411	0.113394	0.0451182	0.54104	0.692842
Mock	NG	3	0.214466	0.994767	1.71905	3.62125	1.51082	2.09589	5.19103	4.97432	1.12109	0.707084			0.459231	0.491848	1.19075	0.507347
Mock	NG	4
