# Supplementary material for: Pathogen effectors and plant immunity determine specialization of the blast fungus to rice subspecies
Source: eLife. 2016 Dec 23;5:e19377. doi: 10.7554/eLife.19377 (PMC5182064; doi:10.7554/eLife.19377)
Supplement: Figure 4—source data 1. — The file presents the data of inoculation of the Huang Pi Nuo (HPN) and Nuo Gu (NG) by different isolates of M. oryzae (strains) for each of which the number of AVR-effector is indicated. The first two spreadsheets are surfaces of susceptible lesions with HPN and NG. The last two spreadsheets are the data for calculating the percentage of susceptible lesions. Data of resistant (R) and susceptible (S) lesions are provided and used for calculating the total number of lesions. DOI: http://dx.doi.org/10.7554/eLife.19377.026 [file elife-19377-fig4-data1.xlsx]

## Sheet: HPN les surf
variety	strain	No. of AVR	lesion stype	Leaf	Repeat	area (mm2)	area (cm2)
HPN	CH1205	13	S lesion	Leaf 1	Repeat 1	0.328	0.00328
HPN	CH1205	13	S lesion	Leaf 1	Repeat 2	0.599	0.00599
HPN	CH1205	13	S lesion	Leaf 1	Repeat 3	0.416	0.00416
HPN	CH1205	13	S lesion	Leaf 1	Repeat 4	0.449	0.00449
HPN	CH1205	13	S lesion	Leaf 2	Repeat 1	0.351	0.00351
HPN	CH1205	13	S lesion	Leaf 2	Repeat 2	0.523	0.00523
HPN	CH1205	13	S lesion	Leaf 2	Repeat 3	0.358	0.00358
HPN	CH1205	13	S lesion	Leaf 2	Repeat 4	0.468	0.00468
HPN	CH1205	13	S lesion	Leaf 3	Repeat 1	0.36	0.0036
HPN	CH1205	13	S lesion	Leaf 3	Repeat 2	0.307	0.00307
HPN	CH1205	13	S lesion	Leaf 3	Repeat 3	0.328	0.00328		平均值项:area (mm2)	列标签
HPN	CH1205	13	S lesion	Leaf 3	Repeat 4	0.352	0.00352		行标签	Repeat 1	Repeat 2	Repeat 3	Repeat 4	总计
HPN	CH1205	13	S lesion	Leaf 4	Repeat 1	0.482	0.00482		CH1189	0.295	0.1974	0.154667	0.117833	0.186227
HPN	CH1205	13	S lesion	Leaf 4	Repeat 2	0.38	0.0038		CH1195	0.228333	0.2605	0.318833	0.3185	0.281542
HPN	CH1205	13	S lesion	Leaf 4	Repeat 3	0.285	0.00285		CH1208	0.205	0.242167	0.231	0.275667	0.238783
HPN	CH1205	13	S lesion	Leaf 4	Repeat 4	0.438	0.00438		CH1173	0.2415	0.3505	0.311	0.526167	0.3615
HPN	CH1205	13	S lesion	Leaf 5	Repeat 1	0.5	0.005		CH1176	0.428	0.6322	0.6082	0.41	0.5187
HPN	CH1205	13	S lesion	Leaf 5	Repeat 2	0.28	0.0028		CH1209	0.443	0.335333	0.313333	0.252	0.331261
HPN	CH1205	13	S lesion	Leaf 5	Repeat 3	0.5	0.005		CH1205	0.395167	0.410667	0.367167	0.3895	0.390625
HPN	CH1205	13	S lesion	Leaf 5	Repeat 4	0.241	0.00241				SD
HPN	CH1205	13	S lesion	Leaf 6	Repeat 1	0.35	0.0035		CH1189	0.186227	0.0662009	0.186227	5
HPN	CH1205	13	S lesion	Leaf 6	Repeat 2	0.375	0.00375		CH1195	0.281542	0.038828	0.281542	5
HPN	CH1205	13	S lesion	Leaf 6	Repeat 3	0.316	0.00316		CH1208	0.238783	0.0253638	0.238783	6
HPN	CH1205	13	S lesion	Leaf 6	Repeat 4	0.389	0.00389		CH1173	0.3615	0.105018	0.3615	8
HPN	CH1209	11	S lesion	Leaf 1	Repeat 1	0.418	0.00418		CH1176	0.5187	0.101158	0.5187	9
HPN	CH1209	11	S lesion	Leaf 1	Repeat 2	0.287	0.00287		CH1209	0.331261	0.068955		11
HPN	CH1209	11	S lesion	Leaf 1	Repeat 3	0.277	0.00277		CH1205	0.390625	0.0156033		13
HPN	CH1209	11	S lesion	Leaf 1	Repeat 4	0.231	0.00231
HPN	CH1209	11	S lesion	Leaf 2	Repeat 1	0.241	0.00241	R2=0.3868
HPN	CH1209	11	S lesion	Leaf 2	Repeat 2	0.318	0.00318
HPN	CH1209	11	S lesion	Leaf 2	Repeat 3	0.351	0.00351
HPN	CH1209	11	S lesion	Leaf 2	Repeat 4	0.232	0.00232
HPN	CH1209	11	S lesion	Leaf 3	Repeat 1	0.482	0.00482
HPN	CH1209	11	S lesion	Leaf 3	Repeat 2	0.341	0.00341
HPN	CH1209	11	S lesion	Leaf 3	Repeat 3	0.359	0.00359
HPN	CH1209	11	S lesion	Leaf 3	Repeat 4	0.378	0.00378
HPN	CH1209	11	S lesion	Leaf 4	Repeat 1	0.514	0.00514
HPN	CH1209	11	S lesion	Leaf 4	Repeat 2	0.449	0.00449
HPN	CH1209	11	S lesion	Leaf 4	Repeat 3	0.215	0.00215
HPN	CH1209	11	S lesion	Leaf 4	Repeat 4	0.223	0.00223
HPN	CH1209	11	S lesion	Leaf 5	Repeat 1	0.56	0.0056
HPN	CH1209	11	S lesion	Leaf 5	Repeat 2	0.3	0.003
HPN	CH1209	11	S lesion	Leaf 5	Repeat 3	0.327	0.00327
HPN	CH1209	11	S lesion	Leaf 5	Repeat 4	0.275	0.00275
HPN	CH1209	11	S lesion	Leaf 6	Repeat 2	0.317	0.00317
HPN	CH1209	11	S lesion	Leaf 6	Repeat 3	0.351	0.00351
HPN	CH1209	11	S lesion	Leaf 6	Repeat 4	0.173	0.00173
HPN	CH1176	9	S lesion	Leaf 1	Repeat 2	0.811	0.00811
HPN	CH1176	9	S lesion	Leaf 1	Repeat 4	0.343	0.00343
HPN	CH1176	9	S lesion	Leaf 2	Repeat 1	0.62	0.0062
HPN	CH1176	9	S lesion	Leaf 2	Repeat 2	0.754	0.00754
HPN	CH1176	9	S lesion	Leaf 2	Repeat 3	0.967	0.00967
HPN	CH1176	9	S lesion	Leaf 2	Repeat 4	0.324	0.00324
HPN	CH1176	9	S lesion	Leaf 3	Repeat 1	0.42	0.0042
HPN	CH1176	9	S lesion	Leaf 3	Repeat 2	0.321	0.00321
HPN	CH1176	9	S lesion	Leaf 3	Repeat 3	0.517	0.00517
HPN	CH1176	9	S lesion	Leaf 3	Repeat 4	0.333	0.00333
HPN	CH1176	9	S lesion	Leaf 4	Repeat 1	0.472	0.00472
HPN	CH1176	9	S lesion	Leaf 4	Repeat 2	0.65	0.0065
HPN	CH1176	9	S lesion	Leaf 4	Repeat 3	0.357	0.00357
HPN	CH1176	9	S lesion	Leaf 4	Repeat 4	0.65	0.0065
HPN	CH1176	9	S lesion	Leaf 5	Repeat 1	0.2	0.002		平均值项:area (mm2)	列标签
HPN	CH1176	9	S lesion	Leaf 5	Repeat 3	0.4	0.004		行标签	Repeat 1	Repeat 2	Repeat 3	Repeat 4
HPN	CH1176	9	S lesion	Leaf 5	Repeat 4	0.423	0.00423		CH1173	0.2415	0.3505	0.311	0.526167	0.357292
HPN	CH1176	9	S lesion	Leaf 6	Repeat 2	0.625	0.00625		Leaf 1	0.388	0.518	0.55	0.454
HPN	CH1176	9	S lesion	Leaf 6	Repeat 3	0.8	0.008		Leaf 2	0.289	0.485	0.225	0.233
HPN	CH1176	9	S lesion	Leaf 6	Repeat 4	0.387	0.00387		Leaf 3	0.222	0.4	0.283	0.547
HPN	CH1173	8	S lesion	Leaf 1	Repeat 1	0.388	0.00388		Leaf 4	0.1	0.333	0.186	0.523
HPN	CH1173	8	S lesion	Leaf 1	Repeat 2	0.518	0.00518		Leaf 5	0.3	0.167		1
HPN	CH1173	8	S lesion	Leaf 1	Repeat 3	0.55	0.0055		Leaf 6	0.15	0.2		0.4
HPN	CH1173	8	S lesion	Leaf 1	Repeat 4	0.454	0.00454		CH1176	0.428	0.6322	0.6082	0.41	0.5196
HPN	CH1173	8	S lesion	Leaf 2	Repeat 1	0.289	0.00289		Leaf 1		0.811		0.343
HPN	CH1173	8	S lesion	Leaf 2	Repeat 2	0.485	0.00485		Leaf 2	0.62	0.754	0.967	0.324
HPN	CH1173	8	S lesion	Leaf 2	Repeat 3	0.225	0.00225		Leaf 3	0.42	0.321	0.517	0.333
HPN	CH1173	8	S lesion	Leaf 2	Repeat 4	0.233	0.00233		Leaf 4	0.472	0.65	0.357	0.65
HPN	CH1173	8	S lesion	Leaf 3	Repeat 1	0.222	0.00222		Leaf 5	0.2		0.4	0.423
HPN	CH1173	8	S lesion	Leaf 3	Repeat 2	0.4	0.004		Leaf 6		0.625	0.8	0.387
HPN	CH1173	8	S lesion	Leaf 3	Repeat 3	0.283	0.00283		CH1189	0.295	0.1974	0.154667	0.117833	0.191225
HPN	CH1173	8	S lesion	Leaf 3	Repeat 4	0.547	0.00547		Leaf 1	0.267	0.1	0.202	0.09
HPN	CH1173	8	S lesion	Leaf 4	Repeat 1	0.1	0.001		Leaf 2	0.35	0.164	0.431	0.2
HPN	CH1173	8	S lesion	Leaf 4	Repeat 2	0.333	0.00333		Leaf 3	0.133	0.233	0.066	0.09
HPN	CH1173	8	S lesion	Leaf 4	Repeat 3	0.186	0.00186		Leaf 4	0.275		0.041	0.142
HPN	CH1173	8	S lesion	Leaf 4	Repeat 4	0.523	0.00523		Leaf 5		0.24	0.11	0.131
HPN	CH1173	8	S lesion	Leaf 5	Repeat 1	0.3	0.003		Leaf 6	0.45	0.25	0.078	0.054
HPN	CH1173	8	S lesion	Leaf 5	Repeat 2	0.167	0.00167		CH1195	0.228333	0.2605	0.318833	0.3185	0.281542
HPN	CH1173	8	S lesion	Leaf 5	Repeat 4	1	0.01		Leaf 1	0.232	0.151	0.336	0.25
HPN	CH1173	8	S lesion	Leaf 6	Repeat 1	0.15	0.0015		Leaf 2	0.211	0.214	0.262	0.294
HPN	CH1173	8	S lesion	Leaf 6	Repeat 2	0.2	0.002		Leaf 3	0.241	0.179	0.438	0.438
HPN	CH1173	8	S lesion	Leaf 6	Repeat 4	0.4	0.004		Leaf 4	0.281	0.196	0.32	0.438
HPN	CH1208	6	S lesion	Leaf 1	Repeat 1	0.241	0.00241		Leaf 5	0.187	0.34	0.312	0.291
HPN	CH1208	6	S lesion	Leaf 1	Repeat 2	0.1	0.001		Leaf 6	0.218	0.483	0.245	0.2
HPN	CH1208	6	S lesion	Leaf 1	Repeat 3	0.26	0.0026		CH1205	0.395167	0.410667	0.367167	0.3895	0.390625
HPN	CH1208	6	S lesion	Leaf 1	Repeat 4	0.192	0.00192		Leaf 1	0.328	0.599	0.416	0.449
HPN	CH1208	6	S lesion	Leaf 2	Repeat 1	0.253	0.00253		Leaf 2	0.351	0.523	0.358	0.468
HPN	CH1208	6	S lesion	Leaf 2	Repeat 2	0.249	0.00249		Leaf 3	0.36	0.307	0.328	0.352
HPN	CH1208	6	S lesion	Leaf 2	Repeat 3	0.221	0.00221		Leaf 4	0.482	0.38	0.285	0.438
HPN	CH1208	6	S lesion	Leaf 2	Repeat 4	0.191	0.00191		Leaf 5	0.5	0.28	0.5	0.241
HPN	CH1208	6	S lesion	Leaf 3	Repeat 1	0.224	0.00224		Leaf 6	0.35	0.375	0.316	0.389
HPN	CH1208	6	S lesion	Leaf 3	Repeat 2	0.241	0.00241		CH1208	0.205	0.242167	0.231	0.275667	0.238458
HPN	CH1208	6	S lesion	Leaf 3	Repeat 3	0.163	0.00163		Leaf 1	0.241	0.1	0.26	0.192
HPN	CH1208	6	S lesion	Leaf 3	Repeat 4	0.276	0.00276		Leaf 2	0.253	0.249	0.221	0.191
HPN	CH1208	6	S lesion	Leaf 4	Repeat 1	0.187	0.00187		Leaf 3	0.224	0.241	0.163	0.276
HPN	CH1208	6	S lesion	Leaf 4	Repeat 2	0.3	0.003		Leaf 4	0.187	0.3	0.25	0.321
HPN	CH1208	6	S lesion	Leaf 4	Repeat 3	0.25	0.0025		Leaf 5	0.197	0.249	0.261	0.327
HPN	CH1208	6	S lesion	Leaf 4	Repeat 4	0.321	0.00321		Leaf 6	0.128	0.314		0.347
HPN	CH1208	6	S lesion	Leaf 5	Repeat 1	0.197	0.00197		CH1209	0.443	0.335333	0.313333	0.252	0.335917
HPN	CH1208	6	S lesion	Leaf 5	Repeat 2	0.249	0.00249		Leaf 1	0.418	0.287	0.277	0.231
HPN	CH1208	6	S lesion	Leaf 5	Repeat 3	0.261	0.00261		Leaf 2	0.241	0.318	0.351	0.232
HPN	CH1208	6	S lesion	Leaf 5	Repeat 4	0.327	0.00327		Leaf 3	0.482	0.341	0.359	0.378
HPN	CH1208	6	S lesion	Leaf 6	Repeat 1	0.128	0.00128		Leaf 4	0.514	0.449	0.215	0.223
HPN	CH1208	6	S lesion	Leaf 6	Repeat 2	0.314	0.00314		Leaf 5	0.56	0.3	0.327	0.275
HPN	CH1208	6	S lesion	Leaf 6	Repeat 4	0.347	0.00347		Leaf 6		0.317	0.351	0.173
HPN	CH1195	5	S lesion	Leaf 1	Repeat 1	0.232	0.00232		总计	0.311105	0.343575	0.325368	0.327095
HPN	CH1195	5	S lesion	Leaf 1	Repeat 2	0.151	0.00151
HPN	CH1195	5	S lesion	Leaf 1	Repeat 3	0.336	0.00336
HPN	CH1195	5	S lesion	Leaf 1	Repeat 4	0.25	0.0025
HPN	CH1195	5	S lesion	Leaf 2	Repeat 1	0.211	0.00211
HPN	CH1195	5	S lesion	Leaf 2	Repeat 2	0.214	0.00214
HPN	CH1195	5	S lesion	Leaf 2	Repeat 3	0.262	0.00262
HPN	CH1195	5	S lesion	Leaf 2	Repeat 4	0.294	0.00294
HPN	CH1195	5	S lesion	Leaf 3	Repeat 1	0.241	0.00241
HPN	CH1195	5	S lesion	Leaf 3	Repeat 2	0.179	0.00179
HPN	CH1195	5	S lesion	Leaf 3	Repeat 3	0.438	0.00438
HPN	CH1195	5	S lesion	Leaf 3	Repeat 4	0.438	0.00438
HPN	CH1195	5	S lesion	Leaf 4	Repeat 1	0.281	0.00281
HPN	CH1195	5	S lesion	Leaf 4	Repeat 2	0.196	0.00196
HPN	CH1195	5	S lesion	Leaf 4	Repeat 3	0.32	0.0032
HPN	CH1195	5	S lesion	Leaf 4	Repeat 4	0.438	0.00438
HPN	CH1195	5	S lesion	Leaf 5	Repeat 1	0.187	0.00187
HPN	CH1195	5	S lesion	Leaf 5	Repeat 2	0.34	0.0034
HPN	CH1195	5	S lesion	Leaf 5	Repeat 3	0.312	0.00312
HPN	CH1195	5	S lesion	Leaf 5	Repeat 4	0.291	0.00291
HPN	CH1195	5	S lesion	Leaf 6	Repeat 1	0.218	0.00218
HPN	CH1195	5	S lesion	Leaf 6	Repeat 2	0.483	0.00483
HPN	CH1195	5	S lesion	Leaf 6	Repeat 3	0.245	0.00245
HPN	CH1195	5	S lesion	Leaf 6	Repeat 4	0.2	0.002
HPN	CH1189	5	S lesion	Leaf 1	Repeat 1	0.267	0.00267
HPN	CH1189	5	S lesion	Leaf 1	Repeat 2	0.1	0.001
HPN	CH1189	5	S lesion	Leaf 1	Repeat 3	0.202	0.00202
HPN	CH1189	5	S lesion	Leaf 1	Repeat 4	0.09	0.0009
HPN	CH1189	5	S lesion	Leaf 2	Repeat 1	0.35	0.0035
HPN	CH1189	5	S lesion	Leaf 2	Repeat 2	0.164	0.00164
HPN	CH1189	5	S lesion	Leaf 2	Repeat 3	0.431	0.00431
HPN	CH1189	5	S lesion	Leaf 2	Repeat 4	0.2	0.002
HPN	CH1189	5	S lesion	Leaf 3	Repeat 1	0.133	0.00133
HPN	CH1189	5	S lesion	Leaf 3	Repeat 2	0.233	0.00233
HPN	CH1189	5	S lesion	Leaf 3	Repeat 3	0.066	0.00066
HPN	CH1189	5	S lesion	Leaf 3	Repeat 4	0.09	0.0009
HPN	CH1189	5	S lesion	Leaf 4	Repeat 1	0.275	0.00275
HPN	CH1189	5	S lesion	Leaf 4	Repeat 3	0.041	0.00041
HPN	CH1189	5	S lesion	Leaf 4	Repeat 4	0.142	0.00142
HPN	CH1189	5	S lesion	Leaf 5	Repeat 2	0.24	0.0024
HPN	CH1189	5	S lesion	Leaf 5	Repeat 3	0.11	0.0011
HPN	CH1189	5	S lesion	Leaf 5	Repeat 4	0.131	0.00131
HPN	CH1189	5	S lesion	Leaf 6	Repeat 1	0.45	0.0045
HPN	CH1189	5	S lesion	Leaf 6	Repeat 2	0.25	0.0025
HPN	CH1189	5	S lesion	Leaf 6	Repeat 3	0.078	0.00078
HPN	CH1189	5	S lesion	Leaf 6	Repeat 4	0.054	0.00054

## Sheet: NG les surf
variety	strain	No. of AVR	lesion stype	Leaf	Repeat	area (mm2)	area (cm2)		平均值项:area (mm2)	列标签
NG	CH1205	13	S lesion	Leaf 1	Repeat 1	0.243	0.00243		行标签	Repeat 1	Repeat 2	Repeat 3	Repeat 4	总计
NG	CH1205	13	S lesion	Leaf 1	Repeat 2	0.443	0.00443		CH1189	0.17275		0.133	0.15	0.1523
NG	CH1205	13	S lesion	Leaf 1	Repeat 3	0.211	0.00211		CH1195	0.21	0.163333	0.2205	0.287	0.21735
NG	CH1205	13	S lesion	Leaf 1	Repeat 4	0.349	0.00349		CH1208	0.209	0.1898	0.2432	0.2804	0.2306
NG	CH1205	13	S lesion	Leaf 2	Repeat 1	0.39	0.0039		CH1173	0.240667	0.140333	0.275	0.325333	0.262188
NG	CH1205	13	S lesion	Leaf 2	Repeat 2	0.378	0.00378		CH1176	0.772333	0.641333	0.5036	0.542	0.59675
NG	CH1205	13	S lesion	Leaf 2	Repeat 3	0.392	0.00392		CH1209	0.342167	0.24	0.421	0.285167	0.325652
NG	CH1205	13	S lesion	Leaf 2	Repeat 4	0.419	0.00419		CH1205	0.2995	0.4296	0.312333	0.351667	0.344739
NG	CH1205	13	S lesion	Leaf 3	Repeat 1	0.228	0.00228		总计	0.302344	0.3182	0.313176	0.337833	0.318417
NG	CH1205	13	S lesion	Leaf 3	Repeat 2	0.348	0.00348
NG	CH1205	13	S lesion	Leaf 3	Repeat 3	0.366	0.00366
NG	CH1205	13	S lesion	Leaf 3	Repeat 4	0.278	0.00278
NG	CH1205	13	S lesion	Leaf 4	Repeat 1	0.385	0.00385
NG	CH1205	13	S lesion	Leaf 4	Repeat 2	0.512	0.00512
NG	CH1205	13	S lesion	Leaf 4	Repeat 3	0.351	0.00351
NG	CH1205	13	S lesion	Leaf 4	Repeat 4	0.351	0.00351
NG	CH1205	13	S lesion	Leaf 5	Repeat 1	0.343	0.00343
NG	CH1205	13	S lesion	Leaf 5	Repeat 2	0.467	0.00467
NG	CH1205	13	S lesion	Leaf 5	Repeat 3	0.356	0.00356
NG	CH1205	13	S lesion	Leaf 5	Repeat 4	0.359	0.00359				SD
NG	CH1205	13	S lesion	Leaf 6	Repeat 1	0.208	0.00208		CH1189	0.1523	0.0316492	0.1523	5
NG	CH1205	13	S lesion	Leaf 6	Repeat 3	0.198	0.00198		CH1195	0.21735	0.0441593	0.21735	5
NG	CH1205	13	S lesion	Leaf 6	Repeat 4	0.354	0.00354		CH1208	0.2306	0.0345326	0.2306	6
NG	CH1209	11	S lesion	Leaf 1	Repeat 1	0.316	0.00316		CH1173	0.262188	0.0676884	0.262188	8
NG	CH1209	11	S lesion	Leaf 1	Repeat 2	0.439	0.00439		CH1176	0.59675	0.103906	0.59675	9
NG	CH1209	11	S lesion	Leaf 1	Repeat 3	0.533	0.00533		CH1209	0.325652	0.0676172		11
NG	CH1209	11	S lesion	Leaf 1	Repeat 4	0.305	0.00305		CH1205	0.344739	0.0507348		13
NG	CH1209	11	S lesion	Leaf 2	Repeat 1	0.343	0.00343
NG	CH1209	11	S lesion	Leaf 2	Repeat 2	0.31	0.0031
NG	CH1209	11	S lesion	Leaf 2	Repeat 3	0.423	0.00423
NG	CH1209	11	S lesion	Leaf 2	Repeat 4	0.417	0.00417
NG	CH1209	11	S lesion	Leaf 3	Repeat 1	0.36	0.0036
NG	CH1209	11	S lesion	Leaf 3	Repeat 2	0.116	0.00116
NG	CH1209	11	S lesion	Leaf 3	Repeat 3	0.439	0.00439
NG	CH1209	11	S lesion	Leaf 3	Repeat 4	0.182	0.00182
NG	CH1209	11	S lesion	Leaf 4	Repeat 1	0.337	0.00337
NG	CH1209	11	S lesion	Leaf 4	Repeat 2	0.129	0.00129
NG	CH1209	11	S lesion	Leaf 4	Repeat 3	0.358	0.00358
NG	CH1209	11	S lesion	Leaf 4	Repeat 4	0.218	0.00218
NG	CH1209	11	S lesion	Leaf 5	Repeat 1	0.367	0.00367
NG	CH1209	11	S lesion	Leaf 5	Repeat 2	0.206	0.00206
NG	CH1209	11	S lesion	Leaf 5	Repeat 3	0.33	0.0033
NG	CH1209	11	S lesion	Leaf 5	Repeat 4	0.285	0.00285
NG	CH1209	11	S lesion	Leaf 6	Repeat 1	0.33	0.0033
NG	CH1209	11	S lesion	Leaf 6	Repeat 3	0.443	0.00443
NG	CH1209	11	S lesion	Leaf 6	Repeat 4	0.304	0.00304
NG	CH1176	9	S lesion	Leaf 1	Repeat 1	1.4	0.014
NG	CH1176	9	S lesion	Leaf 1	Repeat 2	0.688	0.00688
NG	CH1176	9	S lesion	Leaf 1	Repeat 3	0.4	0.004
NG	CH1176	9	S lesion	Leaf 1	Repeat 4	0.7	0.007
NG	CH1176	9	S lesion	Leaf 2	Repeat 2	0.6	0.006
NG	CH1176	9	S lesion	Leaf 2	Repeat 3	0.475	0.00475
NG	CH1176	9	S lesion	Leaf 2	Repeat 4	0.533	0.00533
NG	CH1176	9	S lesion	Leaf 3	Repeat 1	0.567	0.00567
NG	CH1176	9	S lesion	Leaf 3	Repeat 2	0.7	0.007
NG	CH1176	9	S lesion	Leaf 3	Repeat 3	0.55	0.0055
NG	CH1176	9	S lesion	Leaf 3	Repeat 4	0.54	0.0054
NG	CH1176	9	S lesion	Leaf 4	Repeat 1	0.35	0.0035
NG	CH1176	9	S lesion	Leaf 4	Repeat 2	0.533	0.00533
NG	CH1176	9	S lesion	Leaf 4	Repeat 3	0.53	0.0053
NG	CH1176	9	S lesion	Leaf 4	Repeat 4	0.35	0.0035
NG	CH1176	9	S lesion	Leaf 5	Repeat 2	0.767	0.00767
NG	CH1176	9	S lesion	Leaf 5	Repeat 3	0.563	0.00563		平均值项:area (mm2)	列标签
NG	CH1176	9	S lesion	Leaf 5	Repeat 4	0.629	0.00629		行标签	Repeat 1	Repeat 2	Repeat 3	Repeat 4
NG	CH1176	9	S lesion	Leaf 6	Repeat 2	0.56	0.0056		CH1173	0.240667	0.140333	0.275	0.325333
NG	CH1176	9	S lesion	Leaf 6	Repeat 4	0.5	0.005		Leaf 1		0.083	0.3	0.298
NG	CH1173	8	S lesion	Leaf 1	Repeat 2	0.083	0.00083		Leaf 2	0.322	0.178	0.5	0.6
NG	CH1173	8	S lesion	Leaf 1	Repeat 3	0.3	0.003		Leaf 3	0.2	0.16	0.2	0.248
NG	CH1173	8	S lesion	Leaf 1	Repeat 4	0.298	0.00298		Leaf 4	0.2		0.1	0.325
NG	CH1173	8	S lesion	Leaf 2	Repeat 1	0.322	0.00322		Leaf 5				0.2
NG	CH1173	8	S lesion	Leaf 2	Repeat 2	0.178	0.00178		Leaf 6				0.281
NG	CH1173	8	S lesion	Leaf 2	Repeat 3	0.5	0.005		CH1176	0.772333	0.641333	0.5036	0.542
NG	CH1173	8	S lesion	Leaf 2	Repeat 4	0.6	0.006		Leaf 1	1.4	0.688	0.4	0.7
NG	CH1173	8	S lesion	Leaf 3	Repeat 1	0.2	0.002		Leaf 2		0.6	0.475	0.533
NG	CH1173	8	S lesion	Leaf 3	Repeat 2	0.16	0.0016		Leaf 3	0.567	0.7	0.55	0.54
NG	CH1173	8	S lesion	Leaf 3	Repeat 3	0.2	0.002		Leaf 4	0.35	0.533	0.53	0.35
NG	CH1173	8	S lesion	Leaf 3	Repeat 4	0.248	0.00248		Leaf 5		0.767	0.563	0.629
NG	CH1173	8	S lesion	Leaf 4	Repeat 1	0.2	0.002		Leaf 6		0.56		0.5
NG	CH1173	8	S lesion	Leaf 4	Repeat 3	0.1	0.001		CH1189	0.17275		0.133	0.15
NG	CH1173	8	S lesion	Leaf 4	Repeat 4	0.325	0.00325		Leaf 1	0.319
NG	CH1173	8	S lesion	Leaf 5	Repeat 4	0.2	0.002		Leaf 2			0.144
NG	CH1173	8	S lesion	Leaf 6	Repeat 4	0.281	0.00281		Leaf 3	0.2		0.097
NG	CH1208	6	S lesion	Leaf 1	Repeat 1	0.218	0.00218		Leaf 4			0.2	0.1
NG	CH1208	6	S lesion	Leaf 1	Repeat 2	0.221	0.00221		Leaf 5	0.073
NG	CH1208	6	S lesion	Leaf 1	Repeat 3	0.161	0.00161		Leaf 6	0.099		0.091	0.2
NG	CH1208	6	S lesion	Leaf 1	Repeat 4	0.32	0.0032		CH1195	0.21	0.163333	0.2205	0.287
NG	CH1208	6	S lesion	Leaf 2	Repeat 1	0.221	0.00221		Leaf 1	0.179	0.111	0.223	0.289
NG	CH1208	6	S lesion	Leaf 2	Repeat 2	0.171	0.00171		Leaf 2	0.233	0.177	0.189	0.303
NG	CH1208	6	S lesion	Leaf 2	Repeat 3	0.25	0.0025		Leaf 3	0.221	0.135	0.22	0.271
NG	CH1208	6	S lesion	Leaf 2	Repeat 4	0.37	0.0037		Leaf 4	0.185	0.125		0.4
NG	CH1208	6	S lesion	Leaf 3	Repeat 1	0.191	0.00191		Leaf 5	0.232	0.168	0.25	0.172
NG	CH1208	6	S lesion	Leaf 3	Repeat 2	0.185	0.00185		Leaf 6		0.264
NG	CH1208	6	S lesion	Leaf 3	Repeat 3	0.41	0.0041		CH1205	0.2995	0.4296	0.312333	0.351667
NG	CH1208	6	S lesion	Leaf 3	Repeat 4	0.229	0.00229		Leaf 1	0.243	0.443	0.211	0.349
NG	CH1208	6	S lesion	Leaf 4	Repeat 1	0.215	0.00215		Leaf 2	0.39	0.378	0.392	0.419
NG	CH1208	6	S lesion	Leaf 4	Repeat 2	0.207	0.00207		Leaf 3	0.228	0.348	0.366	0.278
NG	CH1208	6	S lesion	Leaf 4	Repeat 3	0.239	0.00239		Leaf 4	0.385	0.512	0.351	0.351
NG	CH1208	6	S lesion	Leaf 4	Repeat 4	0.299	0.00299		Leaf 5	0.343	0.467	0.356	0.359
NG	CH1208	6	S lesion	Leaf 5	Repeat 1	0.2	0.002		Leaf 6	0.208		0.198	0.354
NG	CH1208	6	S lesion	Leaf 5	Repeat 2	0.165	0.00165		CH1208	0.209	0.1898	0.2432	0.2804
NG	CH1208	6	S lesion	Leaf 5	Repeat 3	0.156	0.00156		Leaf 1	0.218	0.221	0.161	0.32
NG	CH1208	6	S lesion	Leaf 5	Repeat 4	0.184	0.00184		Leaf 2	0.221	0.171	0.25	0.37
NG	CH1195	5	S lesion	Leaf 1	Repeat 1	0.179	0.00179		Leaf 3	0.191	0.185	0.41	0.229
NG	CH1195	5	S lesion	Leaf 1	Repeat 2	0.111	0.00111		Leaf 4	0.215	0.207	0.239	0.299
NG	CH1195	5	S lesion	Leaf 1	Repeat 3	0.223	0.00223		Leaf 5	0.2	0.165	0.156	0.184
NG	CH1195	5	S lesion	Leaf 1	Repeat 4	0.289	0.00289		CH1209	0.342167	0.24	0.421	0.285167
NG	CH1195	5	S lesion	Leaf 2	Repeat 1	0.233	0.00233		Leaf 1	0.316	0.439	0.533	0.305
NG	CH1195	5	S lesion	Leaf 2	Repeat 2	0.177	0.00177		Leaf 2	0.343	0.31	0.423	0.417
NG	CH1195	5	S lesion	Leaf 2	Repeat 3	0.189	0.00189		Leaf 3	0.36	0.116	0.439	0.182
NG	CH1195	5	S lesion	Leaf 2	Repeat 4	0.303	0.00303		Leaf 4	0.337	0.129	0.358	0.218
NG	CH1195	5	S lesion	Leaf 3	Repeat 1	0.221	0.00221		Leaf 5	0.367	0.206	0.33	0.285
NG	CH1195	5	S lesion	Leaf 3	Repeat 2	0.135	0.00135		Leaf 6	0.33		0.443	0.304
NG	CH1195	5	S lesion	Leaf 3	Repeat 3	0.22	0.0022		总计	0.302344	0.3182	0.313176	0.337833
NG	CH1195	5	S lesion	Leaf 3	Repeat 4	0.271	0.00271
NG	CH1195	5	S lesion	Leaf 4	Repeat 1	0.185	0.00185
NG	CH1195	5	S lesion	Leaf 4	Repeat 2	0.125	0.00125
NG	CH1195	5	S lesion	Leaf 4	Repeat 4	0.4	0.004
NG	CH1195	5	S lesion	Leaf 5	Repeat 1	0.232	0.00232
NG	CH1195	5	S lesion	Leaf 5	Repeat 2	0.168	0.00168
NG	CH1195	5	S lesion	Leaf 5	Repeat 3	0.25	0.0025
NG	CH1195	5	S lesion	Leaf 5	Repeat 4	0.172	0.00172
NG	CH1195	5	S lesion	Leaf 6	Repeat 2	0.264	0.00264
NG	CH1189	5	S lesion	Leaf 1	Repeat 1	0.319	0.00319
NG	CH1189	5	S lesion	Leaf 2	Repeat 3	0.144	0.00144
NG	CH1189	5	S lesion	Leaf 3	Repeat 1	0.2	0.002
NG	CH1189	5	S lesion	Leaf 3	Repeat 3	0.097	0.00097
NG	CH1189	5	S lesion	Leaf 4	Repeat 3	0.2	0.002
NG	CH1189	5	S lesion	Leaf 4	Repeat 4	0.1	0.001
NG	CH1189	5	S lesion	Leaf 5	Repeat 1	0.073	0.00073
NG	CH1189	5	S lesion	Leaf 6	Repeat 1	0.099	0.00099
NG	CH1189	5	S lesion	Leaf 6	Repeat 3	0.091	0.00091
NG	CH1189	5	S lesion	Leaf 6	Repeat 4	0.2	0.002

## Sheet: HPN percent les
variety	strain	lesion type	leaf	repeat	number of lesions
HPN	CH1205	R lesion	Leaf 1	Repeat 1	7			平均值项:number of lesions	列标签
HPN	CH1205	R lesion	Leaf 1	Repeat 2	3				R lesion				R lesion 汇总	S lesion				S lesion 汇总
HPN	CH1205	R lesion	Leaf 1	Repeat 3	16			行标签	Repeat 1	Repeat 2	Repeat 3	Repeat 4		Repeat 1	Repeat 2	Repeat 3	Repeat 4
HPN	CH1205	R lesion	Leaf 1	Repeat 4	7			CH1189	39.1667	42.3333	54	60.1667	48.9167	5.33333	17.5	10	3.83333	9.16667
HPN	CH1205	R lesion	Leaf 2	Repeat 1	9			CH1195	14.8333	18	8.5	6.66667	12	29	29.3333	14.6667	8.33333	20.3333
HPN	CH1205	R lesion	Leaf 2	Repeat 2	3			CH1208	100.833	71.3333	97.2	151.167	105.478	30.1667	25	47.8	84.3333	46.7826
HPN	CH1205	R lesion	Leaf 2	Repeat 3	5			CH1173	13.5	12	6.16667	9.16667	10.2083	11.5	16	11	13.3333	12.9583
HPN	CH1205	R lesion	Leaf 2	Repeat 4	0			CH1176	5.2	7.33333	6.5	6.33333	6.3913	8	11.8333	4.33333	18.8333	10.8696
HPN	CH1205	R lesion	Leaf 3	Repeat 1	32			CH1209	22.6	4	18.5	13.5	14.3043	84	59.6667	78.5	50	67.3478
HPN	CH1205	R lesion	Leaf 3	Repeat 2	3			CH1205	21.5	5.33333	21.6667	5.83333	13.5833	40.5	29.5	30.1667	53.6667	38.4583
HPN	CH1205	R lesion	Leaf 3	Repeat 3	6			总计	31.95	22.9048	28.7317	36.119	29.9091	28.975	26.9762	27.5854	33.1905	29.1939
HPN	CH1205	R lesion	Leaf 3	Repeat 4	4
HPN	CH1205	R lesion	Leaf 4	Repeat 1	19
HPN	CH1205	R lesion	Leaf 4	Repeat 2	0
HPN	CH1205	R lesion	Leaf 4	Repeat 3	39				Percentage of R	Percentage of S	No.of AVR	SD
HPN	CH1205	R lesion	Leaf 4	Repeat 4	2			CH1189	84.2181	15.7819	5	8.5388
HPN	CH1205	R lesion	Leaf 5	Repeat 1	15			CH1195	37.1134	62.8866	5	3.88257
HPN	CH1205	R lesion	Leaf 5	Repeat 2	0			CH1208	69.2747	30.7253	6	5.15494
HPN	CH1205	R lesion	Leaf 5	Repeat 3	18			CH1173	44.0647	55.9353	8	6.62647
HPN	CH1205	R lesion	Leaf 5	Repeat 4	2			CH1176	37.0277	62.9723	9	12.4646
HPN	CH1205	R lesion	Leaf 6	Repeat 1	47			CH1209	17.5186	82.4814	11	6.2237
HPN	CH1205	R lesion	Leaf 6	Repeat 2	23			CH1205	26.1009	73.8991	13	13.2295
HPN	CH1205	R lesion	Leaf 6	Repeat 3	46
HPN	CH1205	R lesion	Leaf 6	Repeat 4	20
HPN	CH1205	S lesion	Leaf 1	Repeat 1	116
HPN	CH1205	S lesion	Leaf 1	Repeat 2	65
HPN	CH1205	S lesion	Leaf 1	Repeat 3	77
HPN	CH1205	S lesion	Leaf 1	Repeat 4	81
HPN	CH1205	S lesion	Leaf 2	Repeat 1	73
HPN	CH1205	S lesion	Leaf 2	Repeat 2	22
HPN	CH1205	S lesion	Leaf 2	Repeat 3	31
HPN	CH1205	S lesion	Leaf 2	Repeat 4	45
HPN	CH1205	S lesion	Leaf 3	Repeat 1	30
HPN	CH1205	S lesion	Leaf 3	Repeat 2	23
HPN	CH1205	S lesion	Leaf 3	Repeat 3	47
HPN	CH1205	S lesion	Leaf 3	Repeat 4	94
HPN	CH1205	S lesion	Leaf 4	Repeat 1	11
HPN	CH1205	S lesion	Leaf 4	Repeat 2	36
HPN	CH1205	S lesion	Leaf 4	Repeat 3	13
HPN	CH1205	S lesion	Leaf 4	Repeat 4	36
HPN	CH1205	S lesion	Leaf 5	Repeat 1	3
HPN	CH1205	S lesion	Leaf 5	Repeat 2	15
HPN	CH1205	S lesion	Leaf 5	Repeat 3	2
HPN	CH1205	S lesion	Leaf 5	Repeat 4	47
HPN	CH1205	S lesion	Leaf 6	Repeat 1	10
HPN	CH1205	S lesion	Leaf 6	Repeat 2	16
HPN	CH1205	S lesion	Leaf 6	Repeat 3	11
HPN	CH1205	S lesion	Leaf 6	Repeat 4	19
HPN	CH1209	R lesion	Leaf 1	Repeat 1	6
HPN	CH1209	R lesion	Leaf 1	Repeat 2	5
HPN	CH1209	R lesion	Leaf 1	Repeat 3	9
HPN	CH1209	R lesion	Leaf 1	Repeat 4	10
HPN	CH1209	R lesion	Leaf 2	Repeat 1	11
HPN	CH1209	R lesion	Leaf 2	Repeat 2	2
HPN	CH1209	R lesion	Leaf 2	Repeat 3	5
HPN	CH1209	R lesion	Leaf 2	Repeat 4	2
HPN	CH1209	R lesion	Leaf 3	Repeat 1	8
HPN	CH1209	R lesion	Leaf 3	Repeat 2	3
HPN	CH1209	R lesion	Leaf 3	Repeat 3	6
HPN	CH1209	R lesion	Leaf 3	Repeat 4	7
HPN	CH1209	R lesion	Leaf 4	Repeat 1	75
HPN	CH1209	R lesion	Leaf 4	Repeat 2	8
HPN	CH1209	R lesion	Leaf 4	Repeat 3	2
HPN	CH1209	R lesion	Leaf 4	Repeat 4	4
HPN	CH1209	R lesion	Leaf 5	Repeat 1	13
HPN	CH1209	R lesion	Leaf 5	Repeat 2	4
HPN	CH1209	R lesion	Leaf 5	Repeat 3	8
HPN	CH1209	R lesion	Leaf 5	Repeat 4	25
HPN	CH1209	R lesion	Leaf 6	Repeat 2	2
HPN	CH1209	R lesion	Leaf 6	Repeat 3	81
HPN	CH1209	R lesion	Leaf 6	Repeat 4	33
HPN	CH1209	S lesion	Leaf 1	Repeat 1	139
HPN	CH1209	S lesion	Leaf 1	Repeat 2	15
HPN	CH1209	S lesion	Leaf 1	Repeat 3	36
HPN	CH1209	S lesion	Leaf 1	Repeat 4	108
HPN	CH1209	S lesion	Leaf 2	Repeat 1	118
HPN	CH1209	S lesion	Leaf 2	Repeat 2	105
HPN	CH1209	S lesion	Leaf 2	Repeat 3	111
HPN	CH1209	S lesion	Leaf 2	Repeat 4	63
HPN	CH1209	S lesion	Leaf 3	Repeat 1	116
HPN	CH1209	S lesion	Leaf 3	Repeat 2	123
HPN	CH1209	S lesion	Leaf 3	Repeat 3	201
HPN	CH1209	S lesion	Leaf 3	Repeat 4	25
HPN	CH1209	S lesion	Leaf 4	Repeat 1	22
HPN	CH1209	S lesion	Leaf 4	Repeat 2	94
HPN	CH1209	S lesion	Leaf 4	Repeat 3	38
HPN	CH1209	S lesion	Leaf 4	Repeat 4	74
HPN	CH1209	S lesion	Leaf 5	Repeat 1	25
HPN	CH1209	S lesion	Leaf 5	Repeat 2	15
HPN	CH1209	S lesion	Leaf 5	Repeat 3	48
HPN	CH1209	S lesion	Leaf 5	Repeat 4	19
HPN	CH1209	S lesion	Leaf 6	Repeat 2	6
HPN	CH1209	S lesion	Leaf 6	Repeat 3	37
HPN	CH1209	S lesion	Leaf 6	Repeat 4	11
HPN	CH1176	R lesion	Leaf 1	Repeat 1	6
HPN	CH1176	R lesion	Leaf 1	Repeat 2	10
HPN	CH1176	R lesion	Leaf 1	Repeat 3	3
HPN	CH1176	R lesion	Leaf 1	Repeat 4	4
HPN	CH1176	R lesion	Leaf 2	Repeat 1	3
HPN	CH1176	R lesion	Leaf 2	Repeat 2	12
HPN	CH1176	R lesion	Leaf 2	Repeat 3	12
HPN	CH1176	R lesion	Leaf 2	Repeat 4	9
HPN	CH1176	R lesion	Leaf 3	Repeat 1	6
HPN	CH1176	R lesion	Leaf 3	Repeat 2	14
HPN	CH1176	R lesion	Leaf 3	Repeat 3	8
HPN	CH1176	R lesion	Leaf 3	Repeat 4	9
HPN	CH1176	R lesion	Leaf 4	Repeat 1	8
HPN	CH1176	R lesion	Leaf 4	Repeat 2	3
HPN	CH1176	R lesion	Leaf 4	Repeat 3	7
HPN	CH1176	R lesion	Leaf 4	Repeat 4	7
HPN	CH1176	R lesion	Leaf 5	Repeat 1	3
HPN	CH1176	R lesion	Leaf 5	Repeat 2	1
HPN	CH1176	R lesion	Leaf 5	Repeat 3	3
HPN	CH1176	R lesion	Leaf 5	Repeat 4	3
HPN	CH1176	R lesion	Leaf 6	Repeat 2	4
HPN	CH1176	R lesion	Leaf 6	Repeat 3	6
HPN	CH1176	R lesion	Leaf 6	Repeat 4	6
HPN	CH1176	S lesion	Leaf 1	Repeat 1	0
HPN	CH1176	S lesion	Leaf 1	Repeat 2	9
HPN	CH1176	S lesion	Leaf 1	Repeat 3	0
HPN	CH1176	S lesion	Leaf 1	Repeat 4	7
HPN	CH1176	S lesion	Leaf 2	Repeat 1	5
HPN	CH1176	S lesion	Leaf 2	Repeat 2	13
HPN	CH1176	S lesion	Leaf 2	Repeat 3	3
HPN	CH1176	S lesion	Leaf 2	Repeat 4	19
HPN	CH1176	S lesion	Leaf 3	Repeat 1	5
HPN	CH1176	S lesion	Leaf 3	Repeat 2	37
HPN	CH1176	S lesion	Leaf 3	Repeat 3	12
HPN	CH1176	S lesion	Leaf 3	Repeat 4	42
HPN	CH1176	S lesion	Leaf 4	Repeat 1	29
HPN	CH1176	S lesion	Leaf 4	Repeat 2	8
HPN	CH1176	S lesion	Leaf 4	Repeat 3	5
HPN	CH1176	S lesion	Leaf 4	Repeat 4	14
HPN	CH1176	S lesion	Leaf 5	Repeat 1	1
HPN	CH1176	S lesion	Leaf 5	Repeat 2	0
HPN	CH1176	S lesion	Leaf 5	Repeat 3	2
HPN	CH1176	S lesion	Leaf 5	Repeat 4	22
HPN	CH1176	S lesion	Leaf 6	Repeat 2	4
HPN	CH1176	S lesion	Leaf 6	Repeat 3	4
HPN	CH1176	S lesion	Leaf 6	Repeat 4	9
HPN	CH1173	R lesion	Leaf 1	Repeat 1	47
HPN	CH1173	R lesion	Leaf 1	Repeat 2	25
HPN	CH1173	R lesion	Leaf 1	Repeat 3	4
HPN	CH1173	R lesion	Leaf 1	Repeat 4	16
HPN	CH1173	R lesion	Leaf 2	Repeat 1	10
HPN	CH1173	R lesion	Leaf 2	Repeat 2	18
HPN	CH1173	R lesion	Leaf 2	Repeat 3	9
HPN	CH1173	R lesion	Leaf 2	Repeat 4	4
HPN	CH1173	R lesion	Leaf 3	Repeat 1	7
HPN	CH1173	R lesion	Leaf 3	Repeat 2	1
HPN	CH1173	R lesion	Leaf 3	Repeat 3	7
HPN	CH1173	R lesion	Leaf 3	Repeat 4	9
HPN	CH1173	R lesion	Leaf 4	Repeat 1	5
HPN	CH1173	R lesion	Leaf 4	Repeat 2	12
HPN	CH1173	R lesion	Leaf 4	Repeat 3	14
HPN	CH1173	R lesion	Leaf 4	Repeat 4	10
HPN	CH1173	R lesion	Leaf 5	Repeat 1	9
HPN	CH1173	R lesion	Leaf 5	Repeat 2	6
HPN	CH1173	R lesion	Leaf 5	Repeat 3	3
HPN	CH1173	R lesion	Leaf 5	Repeat 4	8
HPN	CH1173	R lesion	Leaf 6	Repeat 1	3
HPN	CH1173	R lesion	Leaf 6	Repeat 2	10
HPN	CH1173	R lesion	Leaf 6	Repeat 3	0
HPN	CH1173	R lesion	Leaf 6	Repeat 4	8
HPN	CH1173	S lesion	Leaf 1	Repeat 1	43
HPN	CH1173	S lesion	Leaf 1	Repeat 2	46
HPN	CH1173	S lesion	Leaf 1	Repeat 3	2
HPN	CH1173	S lesion	Leaf 1	Repeat 4	16
HPN	CH1173	S lesion	Leaf 2	Repeat 1	12
HPN	CH1173	S lesion	Leaf 2	Repeat 2	39
HPN	CH1173	S lesion	Leaf 2	Repeat 3	4
HPN	CH1173	S lesion	Leaf 2	Repeat 4	3
HPN	CH1173	S lesion	Leaf 3	Repeat 1	9
HPN	CH1173	S lesion	Leaf 3	Repeat 2	2
HPN	CH1173	S lesion	Leaf 3	Repeat 3	31
HPN	CH1173	S lesion	Leaf 3	Repeat 4	36
HPN	CH1173	S lesion	Leaf 4	Repeat 1	1
HPN	CH1173	S lesion	Leaf 4	Repeat 2	3
HPN	CH1173	S lesion	Leaf 4	Repeat 3	29
HPN	CH1173	S lesion	Leaf 4	Repeat 4	21
HPN	CH1173	S lesion	Leaf 5	Repeat 1	2
HPN	CH1173	S lesion	Leaf 5	Repeat 2	3
HPN	CH1173	S lesion	Leaf 5	Repeat 3	0
HPN	CH1173	S lesion	Leaf 5	Repeat 4	2
HPN	CH1173	S lesion	Leaf 6	Repeat 1	2
HPN	CH1173	S lesion	Leaf 6	Repeat 2	3
HPN	CH1173	S lesion	Leaf 6	Repeat 3	0
HPN	CH1173	S lesion	Leaf 6	Repeat 4	2
HPN	CH1208	R lesion	Leaf 1	Repeat 1	110
HPN	CH1208	R lesion	Leaf 1	Repeat 2	39
HPN	CH1208	R lesion	Leaf 1	Repeat 3	120
HPN	CH1208	R lesion	Leaf 1	Repeat 4	225
HPN	CH1208	R lesion	Leaf 2	Repeat 1	77
HPN	CH1208	R lesion	Leaf 2	Repeat 2	139
HPN	CH1208	R lesion	Leaf 2	Repeat 3	93
HPN	CH1208	R lesion	Leaf 2	Repeat 4	200
HPN	CH1208	R lesion	Leaf 3	Repeat 1	108
HPN	CH1208	R lesion	Leaf 3	Repeat 2	119
HPN	CH1208	R lesion	Leaf 3	Repeat 3	93
HPN	CH1208	R lesion	Leaf 3	Repeat 4	105
HPN	CH1208	R lesion	Leaf 4	Repeat 1	143
HPN	CH1208	R lesion	Leaf 4	Repeat 2	50
HPN	CH1208	R lesion	Leaf 4	Repeat 3	117
HPN	CH1208	R lesion	Leaf 4	Repeat 4	121
HPN	CH1208	R lesion	Leaf 5	Repeat 1	89
HPN	CH1208	R lesion	Leaf 5	Repeat 2	57
HPN	CH1208	R lesion	Leaf 5	Repeat 3	63
HPN	CH1208	R lesion	Leaf 5	Repeat 4	182
HPN	CH1208	R lesion	Leaf 6	Repeat 1	78
HPN	CH1208	R lesion	Leaf 6	Repeat 2	24
HPN	CH1208	R lesion	Leaf 6	Repeat 4	74
HPN	CH1208	S lesion	Leaf 1	Repeat 1	32
HPN	CH1208	S lesion	Leaf 1	Repeat 2	1
HPN	CH1208	S lesion	Leaf 1	Repeat 3	58
HPN	CH1208	S lesion	Leaf 1	Repeat 4	46
HPN	CH1208	S lesion	Leaf 2	Repeat 1	32
HPN	CH1208	S lesion	Leaf 2	Repeat 2	42
HPN	CH1208	S lesion	Leaf 2	Repeat 3	60
HPN	CH1208	S lesion	Leaf 2	Repeat 4	94
HPN	CH1208	S lesion	Leaf 3	Repeat 1	39
HPN	CH1208	S lesion	Leaf 3	Repeat 2	19
HPN	CH1208	S lesion	Leaf 3	Repeat 3	54
HPN	CH1208	S lesion	Leaf 3	Repeat 4	84
HPN	CH1208	S lesion	Leaf 4	Repeat 1	40
HPN	CH1208	S lesion	Leaf 4	Repeat 2	1
HPN	CH1208	S lesion	Leaf 4	Repeat 3	49
HPN	CH1208	S lesion	Leaf 4	Repeat 4	75
HPN	CH1208	S lesion	Leaf 5	Repeat 1	18
HPN	CH1208	S lesion	Leaf 5	Repeat 2	59
HPN	CH1208	S lesion	Leaf 5	Repeat 3	18
HPN	CH1208	S lesion	Leaf 5	Repeat 4	155
HPN	CH1208	S lesion	Leaf 6	Repeat 1	20
HPN	CH1208	S lesion	Leaf 6	Repeat 2	28
HPN	CH1208	S lesion	Leaf 6	Repeat 4	52
HPN	CH1195	R lesion	Leaf 1	Repeat 1	8
HPN	CH1195	R lesion	Leaf 1	Repeat 2	18
HPN	CH1195	R lesion	Leaf 1	Repeat 3	8
HPN	CH1195	R lesion	Leaf 1	Repeat 4	5
HPN	CH1195	R lesion	Leaf 2	Repeat 1	12
HPN	CH1195	R lesion	Leaf 2	Repeat 2	22
HPN	CH1195	R lesion	Leaf 2	Repeat 3	7
HPN	CH1195	R lesion	Leaf 2	Repeat 4	14
HPN	CH1195	R lesion	Leaf 3	Repeat 1	18
HPN	CH1195	R lesion	Leaf 3	Repeat 2	13
HPN	CH1195	R lesion	Leaf 3	Repeat 3	8
HPN	CH1195	R lesion	Leaf 3	Repeat 4	8
HPN	CH1195	R lesion	Leaf 4	Repeat 1	25
HPN	CH1195	R lesion	Leaf 4	Repeat 2	20
HPN	CH1195	R lesion	Leaf 4	Repeat 3	11
HPN	CH1195	R lesion	Leaf 4	Repeat 4	2
HPN	CH1195	R lesion	Leaf 5	Repeat 1	10
HPN	CH1195	R lesion	Leaf 5	Repeat 2	9
HPN	CH1195	R lesion	Leaf 5	Repeat 3	9
HPN	CH1195	R lesion	Leaf 5	Repeat 4	10
HPN	CH1195	R lesion	Leaf 6	Repeat 1	16
HPN	CH1195	R lesion	Leaf 6	Repeat 2	26
HPN	CH1195	R lesion	Leaf 6	Repeat 3	8
HPN	CH1195	R lesion	Leaf 6	Repeat 4	1
HPN	CH1195	S lesion	Leaf 1	Repeat 1	42
HPN	CH1195	S lesion	Leaf 1	Repeat 2	28
HPN	CH1195	S lesion	Leaf 1	Repeat 3	16
HPN	CH1195	S lesion	Leaf 1	Repeat 4	4
HPN	CH1195	S lesion	Leaf 2	Repeat 1	22
HPN	CH1195	S lesion	Leaf 2	Repeat 2	39
HPN	CH1195	S lesion	Leaf 2	Repeat 3	16
HPN	CH1195	S lesion	Leaf 2	Repeat 4	17
HPN	CH1195	S lesion	Leaf 3	Repeat 1	12
HPN	CH1195	S lesion	Leaf 3	Repeat 2	38
HPN	CH1195	S lesion	Leaf 3	Repeat 3	23
HPN	CH1195	S lesion	Leaf 3	Repeat 4	8
HPN	CH1195	S lesion	Leaf 4	Repeat 1	43
HPN	CH1195	S lesion	Leaf 4	Repeat 2	54
HPN	CH1195	S lesion	Leaf 4	Repeat 3	5
HPN	CH1195	S lesion	Leaf 4	Repeat 4	8
HPN	CH1195	S lesion	Leaf 5	Repeat 1	40
HPN	CH1195	S lesion	Leaf 5	Repeat 2	5
HPN	CH1195	S lesion	Leaf 5	Repeat 3	17
HPN	CH1195	S lesion	Leaf 5	Repeat 4	11
HPN	CH1195	S lesion	Leaf 6	Repeat 1	15
HPN	CH1195	S lesion	Leaf 6	Repeat 2	12
HPN	CH1195	S lesion	Leaf 6	Repeat 3	11
HPN	CH1195	S lesion	Leaf 6	Repeat 4	2
HPN	CH1189	R lesion	Leaf 1	Repeat 1	22
HPN	CH1189	R lesion	Leaf 1	Repeat 2	49
HPN	CH1189	R lesion	Leaf 1	Repeat 3	55
HPN	CH1189	R lesion	Leaf 1	Repeat 4	72
HPN	CH1189	R lesion	Leaf 2	Repeat 1	63
HPN	CH1189	R lesion	Leaf 2	Repeat 2	19
HPN	CH1189	R lesion	Leaf 2	Repeat 3	69
HPN	CH1189	R lesion	Leaf 2	Repeat 4	91
HPN	CH1189	R lesion	Leaf 3	Repeat 1	20
HPN	CH1189	R lesion	Leaf 3	Repeat 2	38
HPN	CH1189	R lesion	Leaf 3	Repeat 3	73
HPN	CH1189	R lesion	Leaf 3	Repeat 4	72
HPN	CH1189	R lesion	Leaf 4	Repeat 1	79
HPN	CH1189	R lesion	Leaf 4	Repeat 2	95
HPN	CH1189	R lesion	Leaf 4	Repeat 3	38
HPN	CH1189	R lesion	Leaf 4	Repeat 4	39
HPN	CH1189	R lesion	Leaf 5	Repeat 1	24
HPN	CH1189	R lesion	Leaf 5	Repeat 2	43
HPN	CH1189	R lesion	Leaf 5	Repeat 3	54
HPN	CH1189	R lesion	Leaf 5	Repeat 4	16
HPN	CH1189	R lesion	Leaf 6	Repeat 1	27
HPN	CH1189	R lesion	Leaf 6	Repeat 2	10
HPN	CH1189	R lesion	Leaf 6	Repeat 3	35
HPN	CH1189	R lesion	Leaf 6	Repeat 4	71
HPN	CH1189	S lesion	Leaf 1	Repeat 1	3
HPN	CH1189	S lesion	Leaf 1	Repeat 2	2
HPN	CH1189	S lesion	Leaf 1	Repeat 3	45
HPN	CH1189	S lesion	Leaf 1	Repeat 4	7
HPN	CH1189	S lesion	Leaf 2	Repeat 1	16
HPN	CH1189	S lesion	Leaf 2	Repeat 2	62
HPN	CH1189	S lesion	Leaf 2	Repeat 3	2
HPN	CH1189	S lesion	Leaf 2	Repeat 4	3
HPN	CH1189	S lesion	Leaf 3	Repeat 1	3
HPN	CH1189	S lesion	Leaf 3	Repeat 2	3
HPN	CH1189	S lesion	Leaf 3	Repeat 3	2
HPN	CH1189	S lesion	Leaf 3	Repeat 4	5
HPN	CH1189	S lesion	Leaf 4	Repeat 1	8
HPN	CH1189	S lesion	Leaf 4	Repeat 2	0
HPN	CH1189	S lesion	Leaf 4	Repeat 3	1
HPN	CH1189	S lesion	Leaf 4	Repeat 4	4
HPN	CH1189	S lesion	Leaf 5	Repeat 1	0
HPN	CH1189	S lesion	Leaf 5	Repeat 2	36
HPN	CH1189	S lesion	Leaf 5	Repeat 3	8
HPN	CH1189	S lesion	Leaf 5	Repeat 4	2
HPN	CH1189	S lesion	Leaf 6	Repeat 1	2
HPN	CH1189	S lesion	Leaf 6	Repeat 2	2
HPN	CH1189	S lesion	Leaf 6	Repeat 3	2
HPN	CH1189	S lesion	Leaf 6	Repeat 4	2

## Sheet: NG percent les
variety	strain	lesion type	leaf	repeat	number of lesions
NG	CH1205	R lesion	Leaf 1	Repeat 1	13			平均值项:number of lesions	列标签
NG	CH1205	R lesion	Leaf 1	Repeat 2	12				R lesion				R lesion 汇总	S lesion				S lesion 汇总
NG	CH1205	R lesion	Leaf 1	Repeat 3	12			行标签	Repeat 1	Repeat 2	Repeat 3	Repeat 4		Repeat 1	Repeat 2	Repeat 3	Repeat 4
NG	CH1205	R lesion	Leaf 1	Repeat 4	18			CH1189	56.3333	61.2	76	57.5	62.8261	6	0	4.83333	0.333333	2.91304
NG	CH1205	R lesion	Leaf 2	Repeat 1	5			CH1195	15	10.5	13	22.2	14.9524	22.8	30.3333	18.8	21	23.5714
NG	CH1205	R lesion	Leaf 2	Repeat 2	5			CH1208	89.6	55.2	57.2	113.8	78.95	11.6	14	7.4	35.2	17.05
NG	CH1205	R lesion	Leaf 2	Repeat 3	4			CH1173	7.2	10.4	3	7.33333	7	1.2	2.4	0.8	4.5	2.33333
NG	CH1205	R lesion	Leaf 2	Repeat 4	8			CH1176	5.75	6	4	4.5	5	1.5	5.16667	5.33333	3.5	4.09091
NG	CH1205	R lesion	Leaf 3	Repeat 1	22			CH1209	12.6667	4.83333	15.3333	3.83333	9.16667	65.5	36.1667	90.6667	97.3333	72.4167
NG	CH1205	R lesion	Leaf 3	Repeat 2	5			CH1205	13	5.4	5.16667	8.33333	8.08696	91	37	28.6667	38	49.1739
NG	CH1205	R lesion	Leaf 3	Repeat 3	7			总计	29.027	20.7632	24.8462	29.225	25.9805	31.3243	18.3421	23.3846	28.575	25.3961
NG	CH1205	R lesion	Leaf 3	Repeat 4	5
NG	CH1205	R lesion	Leaf 4	Repeat 1	20
NG	CH1205	R lesion	Leaf 4	Repeat 2	4
NG	CH1205	R lesion	Leaf 4	Repeat 3	5				Percentage of R	Percentage of S		SD
NG	CH1205	R lesion	Leaf 4	Repeat 4	11			CH1189	95.5688	4.43122	5	3.97741
NG	CH1205	R lesion	Leaf 5	Repeat 1	13			CH1195	38.8133	61.1867	5	9.12829
NG	CH1205	R lesion	Leaf 5	Repeat 2	1			CH1208	82.2396	17.7604	6	5.37015
NG	CH1205	R lesion	Leaf 5	Repeat 3	1			CH1173	75	25	8	8.99494
NG	CH1205	R lesion	Leaf 5	Repeat 4	1			CH1176	55	45	9	13.2732
NG	CH1205	R lesion	Leaf 6	Repeat 1	5			CH1209	11.236	88.764	11	4.75535
NG	CH1205	R lesion	Leaf 6	Repeat 3	2			CH1205	14.123	85.877	13	2.2246
NG	CH1205	R lesion	Leaf 6	Repeat 4	7
NG	CH1205	S lesion	Leaf 1	Repeat 1	79
NG	CH1205	S lesion	Leaf 1	Repeat 2	77
NG	CH1205	S lesion	Leaf 1	Repeat 3	68
NG	CH1205	S lesion	Leaf 1	Repeat 4	73
NG	CH1205	S lesion	Leaf 2	Repeat 1	82
NG	CH1205	S lesion	Leaf 2	Repeat 2	49
NG	CH1205	S lesion	Leaf 2	Repeat 3	12
NG	CH1205	S lesion	Leaf 2	Repeat 4	35
NG	CH1205	S lesion	Leaf 3	Repeat 1	125
NG	CH1205	S lesion	Leaf 3	Repeat 2	33
NG	CH1205	S lesion	Leaf 3	Repeat 3	35
NG	CH1205	S lesion	Leaf 3	Repeat 4	9
NG	CH1205	S lesion	Leaf 4	Repeat 1	89
NG	CH1205	S lesion	Leaf 4	Repeat 2	23
NG	CH1205	S lesion	Leaf 4	Repeat 3	38
NG	CH1205	S lesion	Leaf 4	Repeat 4	68
NG	CH1205	S lesion	Leaf 5	Repeat 1	116
NG	CH1205	S lesion	Leaf 5	Repeat 2	3				CH1189	56.3333	61.2	76	57.5	S lesion	6	0	4.83333	0.333333
NG	CH1205	S lesion	Leaf 5	Repeat 3	16				CH1195	15	10.5	13	22.2		22.8	30.3333	18.8	21
NG	CH1205	S lesion	Leaf 5	Repeat 4	17				CH1208	89.6	55.2	57.2	113.8		11.6	14	7.4	35.2
NG	CH1205	S lesion	Leaf 6	Repeat 1	55				CH1176	5.75	6	4	4.5		1.5	5.16667	5.33333	3.5
NG	CH1205	S lesion	Leaf 6	Repeat 3	3				CH1173	7.2	10.4	3	7.33333		1.2	2.4	0.8	4.5
NG	CH1205	S lesion	Leaf 6	Repeat 4	26				CH1209	12.6667	4.83333	15.3333	3.83333		65.5	36.1667	90.6667	97.3333
NG	CH1209	R lesion	Leaf 1	Repeat 1	9				CH1205	13	5.4	5.16667	8.33333		91	37	28.6667	38
NG	CH1209	R lesion	Leaf 1	Repeat 2	6									SD
NG	CH1209	R lesion	Leaf 1	Repeat 3	13									3.97741	9.62567	0	5.97938	0.576369
NG	CH1209	R lesion	Leaf 1	Repeat 4	2									9.12829	60.3175	74.2857	59.1195	48.6111
NG	CH1209	R lesion	Leaf 2	Repeat 1	3									5.37015	11.4625	20.2312	11.4551	23.6242
NG	CH1209	R lesion	Leaf 2	Repeat 2	4									13.2732	20.6897	46.2687	57.1429	43.75
NG	CH1209	R lesion	Leaf 2	Repeat 3	6									8.99494	14.2857	18.75	21.0526	38.0282
NG	CH1209	R lesion	Leaf 2	Repeat 4	5									4.75535	83.7953	88.2114	85.5346	96.2109
NG	CH1209	R lesion	Leaf 3	Repeat 1	13									2.2246	87.5	87.2642	84.7291	82.0144
NG	CH1209	R lesion	Leaf 3	Repeat 2	2
NG	CH1209	R lesion	Leaf 3	Repeat 3	10
NG	CH1209	R lesion	Leaf 3	Repeat 4	6
NG	CH1209	R lesion	Leaf 4	Repeat 1	8
NG	CH1209	R lesion	Leaf 4	Repeat 2	2
NG	CH1209	R lesion	Leaf 4	Repeat 3	31
NG	CH1209	R lesion	Leaf 4	Repeat 4	2
NG	CH1209	R lesion	Leaf 5	Repeat 1	2
NG	CH1209	R lesion	Leaf 5	Repeat 2	11
NG	CH1209	R lesion	Leaf 5	Repeat 3	7
NG	CH1209	R lesion	Leaf 5	Repeat 4	2
NG	CH1209	R lesion	Leaf 6	Repeat 1	41
NG	CH1209	R lesion	Leaf 6	Repeat 2	4
NG	CH1209	R lesion	Leaf 6	Repeat 3	25
NG	CH1209	R lesion	Leaf 6	Repeat 4	6
NG	CH1209	S lesion	Leaf 1	Repeat 1	117
NG	CH1209	S lesion	Leaf 1	Repeat 2	106
NG	CH1209	S lesion	Leaf 1	Repeat 3	51
NG	CH1209	S lesion	Leaf 1	Repeat 4	114
NG	CH1209	S lesion	Leaf 2	Repeat 1	42
NG	CH1209	S lesion	Leaf 2	Repeat 2	10
NG	CH1209	S lesion	Leaf 2	Repeat 3	87
NG	CH1209	S lesion	Leaf 2	Repeat 4	50
NG	CH1209	S lesion	Leaf 3	Repeat 1	131
NG	CH1209	S lesion	Leaf 3	Repeat 2	8
NG	CH1209	S lesion	Leaf 3	Repeat 3	87
NG	CH1209	S lesion	Leaf 3	Repeat 4	205
NG	CH1209	S lesion	Leaf 4	Repeat 1	91
NG	CH1209	S lesion	Leaf 4	Repeat 2	14
NG	CH1209	S lesion	Leaf 4	Repeat 3	137
NG	CH1209	S lesion	Leaf 4	Repeat 4	21
NG	CH1209	S lesion	Leaf 5	Repeat 1	12
NG	CH1209	S lesion	Leaf 5	Repeat 2	38
NG	CH1209	S lesion	Leaf 5	Repeat 3	116
NG	CH1209	S lesion	Leaf 5	Repeat 4	55
NG	CH1209	S lesion	Leaf 6	Repeat 1	0
NG	CH1209	S lesion	Leaf 6	Repeat 2	41
NG	CH1209	S lesion	Leaf 6	Repeat 3	66
NG	CH1209	S lesion	Leaf 6	Repeat 4	139
NG	CH1176	R lesion	Leaf 1	Repeat 1	3
NG	CH1176	R lesion	Leaf 1	Repeat 2	11
NG	CH1176	R lesion	Leaf 1	Repeat 3	2
NG	CH1176	R lesion	Leaf 1	Repeat 4	7
NG	CH1176	R lesion	Leaf 2	Repeat 1	1
NG	CH1176	R lesion	Leaf 2	Repeat 2	0
NG	CH1176	R lesion	Leaf 2	Repeat 3	8
NG	CH1176	R lesion	Leaf 2	Repeat 4	2
NG	CH1176	R lesion	Leaf 3	Repeat 1	10
NG	CH1176	R lesion	Leaf 3	Repeat 2	10
NG	CH1176	R lesion	Leaf 3	Repeat 3	3
NG	CH1176	R lesion	Leaf 3	Repeat 4	4
NG	CH1176	R lesion	Leaf 4	Repeat 1	9
NG	CH1176	R lesion	Leaf 4	Repeat 2	7
NG	CH1176	R lesion	Leaf 4	Repeat 3	8
NG	CH1176	R lesion	Leaf 4	Repeat 4	8
NG	CH1176	R lesion	Leaf 5	Repeat 2	1
NG	CH1176	R lesion	Leaf 5	Repeat 3	1
NG	CH1176	R lesion	Leaf 5	Repeat 4	3
NG	CH1176	R lesion	Leaf 6	Repeat 2	7
NG	CH1176	R lesion	Leaf 6	Repeat 3	2
NG	CH1176	R lesion	Leaf 6	Repeat 4	3
NG	CH1176	S lesion	Leaf 1	Repeat 1	1
NG	CH1176	S lesion	Leaf 1	Repeat 2	8
NG	CH1176	S lesion	Leaf 1	Repeat 3	2
NG	CH1176	S lesion	Leaf 1	Repeat 4	1
NG	CH1176	S lesion	Leaf 2	Repeat 1	0
NG	CH1176	S lesion	Leaf 2	Repeat 2	2
NG	CH1176	S lesion	Leaf 2	Repeat 3	8
NG	CH1176	S lesion	Leaf 2	Repeat 4	3
NG	CH1176	S lesion	Leaf 3	Repeat 1	3
NG	CH1176	S lesion	Leaf 3	Repeat 2	7
NG	CH1176	S lesion	Leaf 3	Repeat 3	4
NG	CH1176	S lesion	Leaf 3	Repeat 4	5
NG	CH1176	S lesion	Leaf 4	Repeat 1	2
NG	CH1176	S lesion	Leaf 4	Repeat 2	6
NG	CH1176	S lesion	Leaf 4	Repeat 3	10
NG	CH1176	S lesion	Leaf 4	Repeat 4	4
NG	CH1176	S lesion	Leaf 5	Repeat 2	3
NG	CH1176	S lesion	Leaf 5	Repeat 3	8
NG	CH1176	S lesion	Leaf 5	Repeat 4	7
NG	CH1176	S lesion	Leaf 6	Repeat 2	5
NG	CH1176	S lesion	Leaf 6	Repeat 3	0
NG	CH1176	S lesion	Leaf 6	Repeat 4	1
NG	CH1173	R lesion	Leaf 1	Repeat 1	3
NG	CH1173	R lesion	Leaf 1	Repeat 2	18
NG	CH1173	R lesion	Leaf 1	Repeat 3	1
NG	CH1173	R lesion	Leaf 1	Repeat 4	9
NG	CH1173	R lesion	Leaf 2	Repeat 1	12
NG	CH1173	R lesion	Leaf 2	Repeat 2	14
NG	CH1173	R lesion	Leaf 2	Repeat 3	6
NG	CH1173	R lesion	Leaf 2	Repeat 4	1
NG	CH1173	R lesion	Leaf 3	Repeat 1	11
NG	CH1173	R lesion	Leaf 3	Repeat 2	9
NG	CH1173	R lesion	Leaf 3	Repeat 3	1
NG	CH1173	R lesion	Leaf 3	Repeat 4	15
NG	CH1173	R lesion	Leaf 4	Repeat 1	3
NG	CH1173	R lesion	Leaf 4	Repeat 2	6
NG	CH1173	R lesion	Leaf 4	Repeat 3	6
NG	CH1173	R lesion	Leaf 4	Repeat 4	9
NG	CH1173	R lesion	Leaf 5	Repeat 1	7
NG	CH1173	R lesion	Leaf 5	Repeat 2	5
NG	CH1173	R lesion	Leaf 5	Repeat 3	1
NG	CH1173	R lesion	Leaf 5	Repeat 4	3
NG	CH1173	R lesion	Leaf 6	Repeat 4	7
NG	CH1173	S lesion	Leaf 1	Repeat 1	0
NG	CH1173	S lesion	Leaf 1	Repeat 2	2
NG	CH1173	S lesion	Leaf 1	Repeat 3	1
NG	CH1173	S lesion	Leaf 1	Repeat 4	5
NG	CH1173	S lesion	Leaf 2	Repeat 1	4
NG	CH1173	S lesion	Leaf 2	Repeat 2	5
NG	CH1173	S lesion	Leaf 2	Repeat 3	1
NG	CH1173	S lesion	Leaf 2	Repeat 4	1
NG	CH1173	S lesion	Leaf 3	Repeat 1	1
NG	CH1173	S lesion	Leaf 3	Repeat 2	5
NG	CH1173	S lesion	Leaf 3	Repeat 3	1
NG	CH1173	S lesion	Leaf 3	Repeat 4	4
NG	CH1173	S lesion	Leaf 4	Repeat 1	1
NG	CH1173	S lesion	Leaf 4	Repeat 2	0
NG	CH1173	S lesion	Leaf 4	Repeat 3	1
NG	CH1173	S lesion	Leaf 4	Repeat 4	8
NG	CH1173	S lesion	Leaf 5	Repeat 1	0
NG	CH1173	S lesion	Leaf 5	Repeat 2	0
NG	CH1173	S lesion	Leaf 5	Repeat 3	0
NG	CH1173	S lesion	Leaf 5	Repeat 4	3
NG	CH1173	S lesion	Leaf 6	Repeat 4	6
NG	CH1208	R lesion	Leaf 1	Repeat 1	194
NG	CH1208	R lesion	Leaf 1	Repeat 2	77
NG	CH1208	R lesion	Leaf 1	Repeat 3	58
NG	CH1208	R lesion	Leaf 1	Repeat 4	154
NG	CH1208	R lesion	Leaf 2	Repeat 1	100
NG	CH1208	R lesion	Leaf 2	Repeat 2	70
NG	CH1208	R lesion	Leaf 2	Repeat 3	72
NG	CH1208	R lesion	Leaf 2	Repeat 4	28
NG	CH1208	R lesion	Leaf 3	Repeat 1	44
NG	CH1208	R lesion	Leaf 3	Repeat 2	38
NG	CH1208	R lesion	Leaf 3	Repeat 3	55
NG	CH1208	R lesion	Leaf 3	Repeat 4	124
NG	CH1208	R lesion	Leaf 4	Repeat 1	65
NG	CH1208	R lesion	Leaf 4	Repeat 2	52
NG	CH1208	R lesion	Leaf 4	Repeat 3	63
NG	CH1208	R lesion	Leaf 4	Repeat 4	88
NG	CH1208	R lesion	Leaf 5	Repeat 1	45
NG	CH1208	R lesion	Leaf 5	Repeat 2	39
NG	CH1208	R lesion	Leaf 5	Repeat 3	38
NG	CH1208	R lesion	Leaf 5	Repeat 4	175
NG	CH1208	S lesion	Leaf 1	Repeat 1	9
NG	CH1208	S lesion	Leaf 1	Repeat 2	21
NG	CH1208	S lesion	Leaf 1	Repeat 3	3
NG	CH1208	S lesion	Leaf 1	Repeat 4	35
NG	CH1208	S lesion	Leaf 2	Repeat 1	8
NG	CH1208	S lesion	Leaf 2	Repeat 2	12
NG	CH1208	S lesion	Leaf 2	Repeat 3	6
NG	CH1208	S lesion	Leaf 2	Repeat 4	30
NG	CH1208	S lesion	Leaf 3	Repeat 1	15
NG	CH1208	S lesion	Leaf 3	Repeat 2	8
NG	CH1208	S lesion	Leaf 3	Repeat 3	20
NG	CH1208	S lesion	Leaf 3	Repeat 4	48
NG	CH1208	S lesion	Leaf 4	Repeat 1	23
NG	CH1208	S lesion	Leaf 4	Repeat 2	12
NG	CH1208	S lesion	Leaf 4	Repeat 3	5
NG	CH1208	S lesion	Leaf 4	Repeat 4	20
NG	CH1208	S lesion	Leaf 5	Repeat 1	3
NG	CH1208	S lesion	Leaf 5	Repeat 2	17
NG	CH1208	S lesion	Leaf 5	Repeat 3	3
NG	CH1208	S lesion	Leaf 5	Repeat 4	43
NG	CH1195	R lesion	Leaf 1	Repeat 1	17
NG	CH1195	R lesion	Leaf 1	Repeat 2	15
NG	CH1195	R lesion	Leaf 1	Repeat 3	15
NG	CH1195	R lesion	Leaf 1	Repeat 4	37
NG	CH1195	R lesion	Leaf 2	Repeat 1	15
NG	CH1195	R lesion	Leaf 2	Repeat 2	9
NG	CH1195	R lesion	Leaf 2	Repeat 3	25
NG	CH1195	R lesion	Leaf 2	Repeat 4	20
NG	CH1195	R lesion	Leaf 3	Repeat 1	11
NG	CH1195	R lesion	Leaf 3	Repeat 2	5
NG	CH1195	R lesion	Leaf 3	Repeat 3	9
NG	CH1195	R lesion	Leaf 3	Repeat 4	28
NG	CH1195	R lesion	Leaf 4	Repeat 1	12
NG	CH1195	R lesion	Leaf 4	Repeat 2	18
NG	CH1195	R lesion	Leaf 4	Repeat 3	8
NG	CH1195	R lesion	Leaf 4	Repeat 4	17
NG	CH1195	R lesion	Leaf 5	Repeat 1	20
NG	CH1195	R lesion	Leaf 5	Repeat 2	10
NG	CH1195	R lesion	Leaf 5	Repeat 3	8
NG	CH1195	R lesion	Leaf 5	Repeat 4	9
NG	CH1195	R lesion	Leaf 6	Repeat 2	6
NG	CH1195	S lesion	Leaf 1	Repeat 1	10
NG	CH1195	S lesion	Leaf 1	Repeat 2	33
NG	CH1195	S lesion	Leaf 1	Repeat 3	41
NG	CH1195	S lesion	Leaf 1	Repeat 4	19
NG	CH1195	S lesion	Leaf 2	Repeat 1	3
NG	CH1195	S lesion	Leaf 2	Repeat 2	27
NG	CH1195	S lesion	Leaf 2	Repeat 3	46
NG	CH1195	S lesion	Leaf 2	Repeat 4	29
NG	CH1195	S lesion	Leaf 3	Repeat 1	50
NG	CH1195	S lesion	Leaf 3	Repeat 2	30
NG	CH1195	S lesion	Leaf 3	Repeat 3	5
NG	CH1195	S lesion	Leaf 3	Repeat 4	37
NG	CH1195	S lesion	Leaf 4	Repeat 1	34
NG	CH1195	S lesion	Leaf 4	Repeat 2	47
NG	CH1195	S lesion	Leaf 4	Repeat 3	0
NG	CH1195	S lesion	Leaf 4	Repeat 4	9
NG	CH1195	S lesion	Leaf 5	Repeat 1	17
NG	CH1195	S lesion	Leaf 5	Repeat 2	8
NG	CH1195	S lesion	Leaf 5	Repeat 3	2
NG	CH1195	S lesion	Leaf 5	Repeat 4	11
NG	CH1195	S lesion	Leaf 6	Repeat 2	37
NG	CH1189	R lesion	Leaf 1	Repeat 1	38
NG	CH1189	R lesion	Leaf 1	Repeat 2	30
NG	CH1189	R lesion	Leaf 1	Repeat 3	47
NG	CH1189	R lesion	Leaf 1	Repeat 4	89
NG	CH1189	R lesion	Leaf 2	Repeat 1	30
NG	CH1189	R lesion	Leaf 2	Repeat 2	19
NG	CH1189	R lesion	Leaf 2	Repeat 3	138
NG	CH1189	R lesion	Leaf 2	Repeat 4	51
NG	CH1189	R lesion	Leaf 3	Repeat 1	92
NG	CH1189	R lesion	Leaf 3	Repeat 2	78
NG	CH1189	R lesion	Leaf 3	Repeat 3	33
NG	CH1189	R lesion	Leaf 3	Repeat 4	58
NG	CH1189	R lesion	Leaf 4	Repeat 1	46
NG	CH1189	R lesion	Leaf 4	Repeat 2	87
NG	CH1189	R lesion	Leaf 4	Repeat 3	64
NG	CH1189	R lesion	Leaf 4	Repeat 4	66
NG	CH1189	R lesion	Leaf 5	Repeat 1	54
NG	CH1189	R lesion	Leaf 5	Repeat 2	92
NG	CH1189	R lesion	Leaf 5	Repeat 3	41
NG	CH1189	R lesion	Leaf 5	Repeat 4	60
NG	CH1189	R lesion	Leaf 6	Repeat 1	78
NG	CH1189	R lesion	Leaf 6	Repeat 3	133
NG	CH1189	R lesion	Leaf 6	Repeat 4	21
NG	CH1189	S lesion	Leaf 1	Repeat 1	26
NG	CH1189	S lesion	Leaf 1	Repeat 2	0
NG	CH1189	S lesion	Leaf 1	Repeat 3	0
NG	CH1189	S lesion	Leaf 1	Repeat 4	0
NG	CH1189	S lesion	Leaf 2	Repeat 1	0
NG	CH1189	S lesion	Leaf 2	Repeat 2	0
NG	CH1189	S lesion	Leaf 2	Repeat 3	2
NG	CH1189	S lesion	Leaf 2	Repeat 4	0
NG	CH1189	S lesion	Leaf 3	Repeat 1	2
NG	CH1189	S lesion	Leaf 3	Repeat 2	0
NG	CH1189	S lesion	Leaf 3	Repeat 3	1
NG	CH1189	S lesion	Leaf 3	Repeat 4	0
NG	CH1189	S lesion	Leaf 4	Repeat 1	0
NG	CH1189	S lesion	Leaf 4	Repeat 2	0
NG	CH1189	S lesion	Leaf 4	Repeat 3	2
NG	CH1189	S lesion	Leaf 4	Repeat 4	1
NG	CH1189	S lesion	Leaf 5	Repeat 1	2
NG	CH1189	S lesion	Leaf 5	Repeat 2	0
NG	CH1189	S lesion	Leaf 5	Repeat 3	0
NG	CH1189	S lesion	Leaf 5	Repeat 4	0
NG	CH1189	S lesion	Leaf 6	Repeat 1	6
NG	CH1189	S lesion	Leaf 6	Repeat 3	24
NG	CH1189	S lesion	Leaf 6	Repeat 4	1
