# Supplementary material for: Pathogen effectors and plant immunity determine specialization of the blast fungus to rice subspecies
Source: eLife. 2016 Dec 23;5:e19377. doi: 10.7554/eLife.19377 (PMC5182064; doi:10.7554/eLife.19377)
Supplement: Figure 4—source data 2. — The values represent the number of lesions per unit surface for each of the replicates. The first lane represents the isolate used for inoculating the Nipponbare (Nip) or CEBiP (cebip) mutant. DOI: http://dx.doi.org/10.7554/eLife.19377.027 [file elife-19377-fig4-data2.xlsx]

## Sheet: Feuil1
	CH1205		CH1209		CH1173		CH1208		CH1189
	Nip	Cebip	Nip	Cebip	Nip	Cebip	Nip	Cebip	Nip	Cebip
rep1	0.410256	0.90151	1.43149	0.6509	1.55854	3.46184	0.782473	2.72712	1.12782	7.33083
rep2	2.96492	1.4436	2.035	2.79274	0.806289	1.16117	2.52765	3.53119	2.27233	5.06904
rep3	3.55802	2.0857	2.50447	2.99457	3.24834	0.45283	1.33055	5.90585	1.87617	1.40812
rep4	1.15325	0.234192	4.65915	4.18775	0.577034	3.35289	1.1976	1.19976	1.78731	4.46828
rep5	2.849	1.87838	1.84162	4.16769	3.04971	0.649688	0.368732	2.574	2.10674	6.14466
rep6	0.736241		2.78603	4.971	0.362253	3.81953	2.27816	1.21254	1.92771	3.05221
rep7			1.0728	1.78754	1.29478		3.7296	3.98741	3.07692	1.52468
rep8			4.14174	4.11817	0.896539		0.39285		1.213	1.91438
rep9			6.1149		1.72051		0.925926			2.96017
rep10			2.12164		1.4834		0.735565
rep11					0.555144
