# Supplementary material for: Pathogen effectors and plant immunity determine specialization of the blast fungus to rice subspecies
Source: eLife. 2016 Dec 23;5:e19377. doi: 10.7554/eLife.19377 (PMC5182064; doi:10.7554/eLife.19377)
Supplement: Figure 5—source data 1. — Strains 1 to 3 are independent GY11 transformants with either AVR-Pia transgene or empty vector (EV). Each strain was replicated three times. HPN= Hunag Pi Nuo, NG= Nu Gu, NB= Nipponbare Spreadsheet 5A and 5B are data for surface of susceptible lesions and susceptible lesions over total lesions. DOI: http://dx.doi.org/10.7554/eLife.19377.030 [file elife-19377-fig5-data1.xlsx]

## Sheet: fig 5A
		lesion surface
		HPN+AVR-Pia	HPN+EV	NG+AVR-Pia	NG+EV	NB+AVR-Pia	NB+EV
strain 1	rep1	0.00733333	0.007825	0.0103333	0.00542857	0.006065	0.00492576
strain 1	rep2	0.0109579	0.00840432	0.00756709	0.00638333	0.0055	0.00682143
strain 1	rep3	0.007825	0.00703068	0.00813333	0.00657778	0.00629167	0.0064943
strain 2	rep1	0.00605	0.00603333	0.0063	0.00808333	0.00537753	0.00413744
strain 2	rep2	0.00638498	0.0036	0.00365921	0.00551667	0.00513848	0.00394857
strain 2	rep3	0.00671154	0.00577778	0.00422222	0.0049125	0.00532222	0.00475
strain 3	rep1	0.00903519	0.006375	0.00644815	0.00433333	0.00533036	0.004311
strain 3	rep2	0.00847381	0.00566667	0.0060641	0.00389206	0.00502333	0.00464167
strain 3	rep3		0.00635	0.006125	0.004025	0.00532143	0.00503651

## Sheet: fig 5B
		lesion number (S/Total)
		HPN+AVR-Pia	HPN+EV	NG+AVR-Pia	NG+EV	NB+AVR-Pia	NB+EV
strain 1	rep1	0.750504	0.351062	0.177894	0.570439	0.594583	0.317005
strain 1	rep2	0.654774	0.583953	0.960254	0.517036	0.234974	0.342126
strain 1	rep3	0.69121	0.601275	0.630583	0.346086	0.391469	0.358131
strain 2	rep1	1.86896	0.620651	1.02447	1.96029	0.652959	0.612861
strain 2	rep2	0.912598	0.558212	0.918093	1.62873	0.914419	0.59686
strain 2	rep3	1.24387	0.64605	2.46082	1.73035	0.678745	0.335543
strain 3	rep1	1.41111	0.56873	0.981532	0.307618	0.603249	0.717985
strain 3	rep2	1.58022	0.352498	0.917623	0.979228	0.634807	0.527196
strain 3	rep3		0.717361	0.258876	1.318	0.699052	0.383167
